# Supplementary material for: Phytohormones and candidate genes synergistically regulate fruitlet abscission in Areca catechu L
Source: BMC Plant Biol. 2023 Nov 3;23:537. doi: 10.1186/s12870-023-04562-8 (PMC10623784; doi:10.1186/s12870-023-04562-8)
Supplement: Supplementary file 3 — Additional file 3. DEGs between CK and AB. [file 12870_2023_4562_MOESM3_ESM.xls]

DEGs between CK and AB
gene_id	AB1	AB2	AB3	CK1	CK2	CK3	AB	CK	log2FoldChange	pvalue	padj	gene_name	gene_chr	gene_start	gene_end	gene_strand	gene_length	gene_biotype	gene_description	tf_family
AC06G110370	758.5736597	773.0329957	885.6995596	2949.617804	3075.528651	3488.651118	805.7687383	3171.265858	-1.976797384	2.14E-21	3.16E-17	AC06G110370	HIC6	187877713	187896500	+	4608	-	- && Q9AWL7.2 RecName: Full=Protein GIGANTEA && -	-
AC13G105720	555.5385685	480.0060479	436.3002381	86.64944389	92.45076104	96.63853514	490.6149515	91.91291336	2.417883733	2.61E-21	3.16E-17	AC13G105720	HIC13	184600972	184609047	+	5560	-	- && Q69V36.1 RecName: Full=B3 domain-containing protein Os06g0194400 && PF16916:Dimerisation domain of Zinc Transporter	-
AC15G015260	2038.126723	1746.068511	2263.118556	516.3599513	416.6447631	414.4719396	2015.771264	449.1588847	2.165010776	7.85E-19	6.34E-15	AC15G015260	HIC15	20020611	20026997	-	1687	-	- && Q9FYA6.1 RecName: Full=Branched-chain-amino-acid aminotransferase 5, chloroplastic; Short=Atbcat-5; Flags: Precursor && PF01063:Amino-transferase class IV	-
AC15G009390	333.4959369	397.2143071	419.1706676	83.99690989	82.58934653	71.9420206	383.2936372	79.50942568	2.268254346	1.28E-17	7.75E-14	AC15G009390	HIC15	12116680	12119917	-	672	-	- && - && -	-
AC02G095100	177.9796969	165.5834816	156.1813785	669.3227452	769.1903319	966.3853514	166.581519	801.6328095	-2.265903886	2.17E-17	1.05E-13	AC02G095100	HIC2	138931890	138935302	-	2238	-	- && Q66GR0.1 RecName: Full=Fasciclin-like arabinogalactan protein 17; Flags: Precursor && PF02469:Fasciclin domain	-
AC09G006590	983.2082286	897.6857291	991.4998483	204.2451177	114.6389437	175.0231247	957.464602	164.6357287	2.536117308	2.21E-16	8.93E-13	AC09G006590	HIC9	8023044	8036374	+	13146	-	- && - && -	-
AC08G037900	533.0751116	424.1913912	730.5258029	16.79938198	0	15.03266102	562.5974352	10.610681	5.702623998	3.67E-14	1.27E-10	AC08G037900	HIC8	48118691	48126488	+	3694	-	- && Q84YK8.1 RecName: Full=Probable lipoxygenase 8, chloroplastic; Flags: Precursor && PF00305:Lipoxygenase|PF01477:PLAT/LH2 domain	Lipoxygenase
AC03G027760	259.1937334	190.7000772	447.3840779	2595.062427	2650.25515	1956.393456	299.0926295	2400.570344	-3.005355835	7.39E-14	2.24E-10	AC03G027760	HIC3	37593081	37595954	-	1263	-	- && Q9SKD9.1 RecName: Full=Probable WRKY transcription factor 46; AltName: Full=WRKY DNA-binding protein 46 && PF03106:WRKY DNA -binding domain	WRKY
AC05G105040	66.52639157	59.53563385	54.41157704	252.8749077	316.7979412	240.5225763	60.15786749	270.0651417	-2.1634894	1.03E-13	2.71E-10	AC05G105040	HIC5	186387035	186391293	-	4087	-	- && Q1MX30.1 RecName: Full=Receptor kinase-like protein Xa21; Contains: RecName: Full=Receptor kinase-like protein Xa21, processed; Flags: Precursor && PF08263:Leucine rich repeat N-terminal domain|PF00069:Protein kinase domain|PF13855:Leucine rich repea	Pkinase
AC02G054850	86.39791113	184.1883672	136.0289426	5.305067993	11.09409132	5.368807508	135.538407	7.255988942	4.252154003	1.18E-13	2.71E-10	AC02G054850	HIC2	68534406	68536886	-	993	-	- && O49561.2 RecName: Full=Gibberellin 2-beta-dioxygenase 8; AltName: Full=GA 2-oxidase 8; AltName: Full=Gibberellin 2-beta-hydroxylase 8; AltName: Full=Gibberellin 2-oxidase 8 && PF14226:non-haem dioxygenase in morphine synthesis N-terminal|PF03171:2OG-	2OG-FeII_Oxy
AC13G049310	2.591937334	0.930244279	0	119.3640298	87.52005379	86.97468162	1.174060538	97.95292175	-6.317256851	1.24E-13	2.71E-10	AC13G049310	HIC13	77836602	77839890	-	1145	-	- && Q8LDW9.2 RecName: Full=Xyloglucan endotransglucosylase/hydrolase protein 9; Short=At-XTH9; Short=XTH-9; Flags: Precursor && PF00722:Glycosyl hydrolases family 16	-
AC12G027580	74.30220357	65.11709952	66.50303861	249.3381957	353.7782456	328.5710195	68.64078057	310.5624869	-2.175304143	1.34E-13	2.71E-10	AC12G027580	HIC12	34057080	34060996	-	2915	-	- && O80844.1 RecName: Full=Probable methyltransferase PMT16 && PF03141:Putative S-adenosyl-L-methionine-dependent methyltransferase	-
AC06G002400	124.412992	139.5366418	150.1356478	519.8966633	573.1947185	813.9112182	138.0284272	635.6675333	-2.203756834	3.27E-13	6.09E-10	AC06G002400	HIC6	3647304	3648974	+	1555	-	- && Q38910.1 RecName: Full=Probable xyloglucan endotransglucosylase/hydrolase protein 23; Short=At-XTH23; Short=XTH-23; Flags: Precursor && PF06955:Xyloglucan endo-transglycosylase (XET) C-terminus|PF00722:Glycosyl hydrolases family 16	-
AC05G088020	198.7151956	180.4673901	260.9740454	33.59876396	16.02479858	15.03266102	213.3855437	21.55207452	3.287925049	3.88E-13	6.46E-10	AC05G088020	HIC5	165547671	165549611	-	1597	-	- && - && -	-
AC13G109570	55.29466312	56.74490101	42.32011548	302.3888756	309.4018803	581.9787338	51.45322654	397.9231632	-2.949674793	4.00E-13	6.46E-10	AC13G109570	HIC13	188967142	188970060	+	2614	-	- && - && PF13432:Tetratricopeptide repeat	-
AC08G120320	3485.291735	3783.303482	3993.205182	1160.041535	1447.16258	1326.095454	3753.933466	1311.099856	1.518022935	5.52E-13	8.35E-10	AC08G120320	HIC8	190941815	190943631	-	1028	-	- && Q7F2L3.1 RecName: Full=NAC domain-containing protein 48; Short=ONAC048 && PF02365:No apical meristem (NAM) protein	NAM
novel.2504	411.254057	506.983132	719.4419631	85.76526589	41.91101167	81.60587412	545.8930507	69.76071723	2.962295681	1.20E-12	1.71E-09	-	HIC5	189260369	189261984	+	1616	-	- && Q9M8L2.1 RecName: Full=F-box/kelch-repeat protein At1g80440 && PF01344:Kelch motif	Kelch_1
novel.2382	259.1937334	360.0045359	377.8581739	49.51396794	78.89131609	55.83559808	332.3521477	61.41362737	2.442475131	1.86E-12	2.50E-09	-	HIC4	180983730	180985603	-	1598	-	- && Q9AT54.1 RecName: Full=Scopoletin glucosyltransferase; AltName: Full=Phenylpropanoid:glucosyltransferase 1 && PF00201:UDP-glucoronosyl and UDP-glucosyl transferase	UDPGT
novel.1156	205.6270285	115.3502906	103.7850451	748.898765	1056.404029	855.7879167	141.5874547	887.0302371	-2.645348662	2.90E-12	3.70E-09	-	HIC14	202408446	202410093	+	999	-	- && Q948Z4.1 RecName: Full=Snakin-1; Flags: Precursor && -	-
AC01G073560	18.14356134	6.511709952	12.09146156	138.8159458	107.2428828	118.1137652	12.24891095	121.3908646	-3.303627557	3.80E-12	4.61E-09	AC01G073560	HIC1	130200218	130212570	+	3079	-	- && B6SJQ0.1 RecName: Full=Cell number regulator 13; AltName: Full=ZmCNR13 && PF04749:PLAC8 family	-
AC15G090260	112.3172845	145.1181075	113.8612631	11.49431399	22.18818265	11.81137652	123.7655517	15.16462438	3.051068327	3.99E-12	4.61E-09	AC15G090260	HIC15	160692170	160693887	+	1146	-	- && O03982.1 RecName: Full=Heavy metal-associated isoprenylated plant protein 39; Short=AtHIP39; Flags: Precursor && PF00403:Heavy-metal-associated domain	HMA
novel.2737	112.3172845	78.14051942	157.1890003	797.528555	632.3632055	1262.743526	115.8822681	897.5450954	-2.954342255	4.45E-12	4.90E-09	-	HIC6	3760858	3769774	-	1729	-	- && Q38910.1 RecName: Full=Probable xyloglucan endotransglucosylase/hydrolase protein 23; Short=At-XTH23; Short=XTH-23; Flags: Precursor && PF06955:Xyloglucan endo-transglycosylase (XET) C-terminus|PF00722:Glycosyl hydrolases family 16	-
AC01G075210	139.964616	326.5157419	210.5929556	26.52533997	23.42085946	26.84403754	225.6911045	25.59674566	3.137732824	4.72E-12	4.97E-09	AC01G075210	HIC1	132126055	132129668	-	1483	-	- && Q8RUN2.1 RecName: Full=Cytokinin riboside 5'-monophosphate phosphoribohydrolase LOG1; AltName: Full=Protein LONELY GUY 1 && PF03641:Possible lysine decarboxylase	-
AC07G076990	348.1835818	426.0518797	382.8962829	75.1551299	92.45076104	46.17174457	385.7105815	71.25921184	2.438768608	5.23E-12	5.28E-09	AC07G076990	HIC7	139087021	139089084	+	1489	-	- && - && -	-
AC02G064450	583.1859001	488.3782464	403.0487188	1527.859582	1897.089617	2074.507221	491.5376218	1833.15214	-1.898314518	7.03E-12	6.81E-09	AC02G064450	HIC2	81010656	81014677	-	1660	-	- && Q8GXU5.1 RecName: Full=Protein SULFUR DEFICIENCY-INDUCED 1; Short=AtSDI1 && PF13414:TPR repeat	-
novel.3288	88.12586935	60.46587813	100.7621797	518.1283073	729.7446738	1675.067942	83.11797573	974.3136412	-3.551380913	1.16E-11	1.08E-08	-	HIC8	58258765	58260970	-	2206	-	- && Q9FJR1.2 RecName: Full=Peroxidase 65; Short=Atperox P65; AltName: Full=ATP43; Flags: Precursor && PF00141:Peroxidase	-
novel.506	624.6568974	1057.687745	881.6690724	184.7932018	154.0846017	99.85981964	854.6712383	146.2458744	2.545540607	1.30E-11	1.17E-08	-	HIC11	95892060	95896135	-	3300	-	- && - && -	-
AC08G037870	763.7575343	640.0080639	1092.262028	205.1292957	154.0846017	183.6132168	832.0092087	180.9423714	2.199202371	1.70E-11	1.47E-08	AC08G037870	HIC8	48086264	48098375	-	5103	-	- && Q9LHT0.1 RecName: Full=Tropinone reductase homolog At5g06060 && PF00106:short chain dehydrogenase	adh_short
AC15G011610	945.1931477	573.9607201	650.9236809	185.6773798	156.5499554	136.3677107	723.3591829	159.5316819	2.179816193	2.39E-11	1.99E-08	AC15G011610	HIC15	15236226	15238790	+	2369	-	- && Q9LTX2.1 RecName: Full=Transport inhibitor response 1-like protein; Short=TIR1-like protein && -	-
AC08G038020	4335.44718	4604.70918	6288.567636	1626.00334	1575.360968	1408.77509	5076.241332	1536.713133	1.723811562	2.93E-11	2.36E-08	AC08G038020	HIC8	48232502	48248420	-	5067	-	- && Q9LHT0.1 RecName: Full=Tropinone reductase homolog At5g06060 && -	-
AC06G085350	1028.135142	1353.505426	1153.726958	4191.003715	5256.133934	8248.635855	1178.455842	5898.591168	-2.323469725	3.49E-11	2.73E-08	AC06G085350	HIC6	154685563	154687474	+	1267	-	- && P33050.1 RecName: Full=Pollen-specific protein C13; Flags: Precursor && PF01190:Pollen proteins Ole e I like	-
AC13G096450	479.5084067	432.5635897	971.3474124	99.91211387	91.21808423	80.53211261	627.8064696	90.55410357	2.792368649	4.20E-11	3.18E-08	AC13G096450	HIC13	172092622	172094887	-	1748	-	- && Q84TD6.1 RecName: Full=NAC transcription factor 47; AltName: Full=NAC domain-containing protein 47; Short=ANAC047; AltName: Full=Protein SPEEDY HYPONASTIC GROWTH && PF02365:No apical meristem (NAM) protein	NAM
novel.3332	387.926621	546.983636	523.9633345	137.9317678	134.3617727	151.4003717	486.2911971	141.2313041	1.783201818	6.95E-11	5.10E-08	-	HIC8	171261941	171263722	-	1329	-	- && - && -	-
AC03G035910	102.8135142	608.3797584	879.6538288	23.87280597	8.628737697	16.10642252	530.2823672	16.2026554	5.021848626	9.47E-11	6.75E-08	AC03G035910	HIC3	49174433	49178235	-	3380	-	- && Q93XK2.1 RecName: Full=Stachyose synthase; AltName: Full=Galactinol--raffinose galactosyltransferase; Flags: Precursor && PF05691:Raffinose synthase or seed imbibition protein Sip1	-
AC06G002440	117.5011591	103.257115	158.1966221	713.5316451	491.8380487	1073.761502	126.3182987	759.7103985	-2.58939344	1.41E-10	9.77E-08	AC06G002440	HIC6	3680669	3682474	+	1690	-	- && Q38910.1 RecName: Full=Probable xyloglucan endotransglucosylase/hydrolase protein 23; Short=At-XTH23; Short=XTH-23; Flags: Precursor && PF00722:Glycosyl hydrolases family 16|PF06955:Xyloglucan endo-transglycosylase (XET) C-terminus	-
novel.1223	728.3343908	617.6822012	559.2300974	174.1830658	172.5747539	228.7111998	635.0822298	191.8230065	1.727542672	1.81E-10	1.22E-07	-	HIC14	51685573	51686581	-	638	-	- && O22059.1 RecName: Full=Transcription factor CPC; AltName: Full=Protein CAPRICE && -	-
AC13G017560	504.563801	569.3094987	1333.083638	57.47156993	39.44565804	107.3761502	802.3189791	68.09779271	3.557197761	2.39E-10	1.53E-07	AC13G017560	HIC13	22524996	22527902	-	962	-	- && - && PF12428:Protein of unknown function (DUF3675)|PF12906:RING-variant domain	-
AC05G092150	65.66241246	90.23369505	85.64785275	287.3578496	279.8176368	395.1442326	80.51465342	320.7732396	-1.995598085	2.41E-10	1.53E-07	AC05G092150	HIC5	170547999	170559408	+	3752	-	- && Q9FLV9.1 RecName: Full=S-type anion channel SLAH3; AltName: Full=SLAC1-homolog protein 3 && PF03595:Voltage-dependent anion channel	C4dic_mal_tran
AC10G029710	264.377608	305.1201235	286.1645904	47.74561194	12.32676814	36.50789105	285.220774	32.19342371	3.132645963	2.55E-10	1.59E-07	AC10G029710	HIC10	38985607	38987144	+	456	-	- && Q9SAG8.1 RecName: Full=Chaperone protein dnaJ 8, chloroplastic; Short=AtDjC8; Short=AtJ8; Flags: Precursor && PF00226:DnaJ domain	DnaJ
AC05G007250	43.19895556	82.79174082	123.937481	4.420889994	3.698030442	2.147523003	83.30939247	3.422147813	4.591087581	3.20E-10	1.94E-07	AC05G007250	HIC5	11564225	11565505	-	857	-	- && - && -	-
novel.2150	1245.857878	1238.155135	1154.734579	498.6763914	355.0109224	431.6521236	1212.915864	428.4464791	1.499810225	4.56E-10	2.69E-07	-	HIC3	30587731	30588892	-	810	-	- && - && -	-
AC05G064010	4.319895556	3.720977115	1.007621797	151.1944378	367.3376905	35.43412955	3.016164823	184.6554193	-5.919411467	4.80E-10	2.75E-07	AC05G064010	HIC5	133942113	133952212	+	4643	-	- && Q42371.1 RecName: Full=LRR receptor-like serine/threonine-protein kinase ERECTA; AltName: Full=Protein QUANTITATIVE RESISTANCE TO PLECTOSPHAERELLA 1; AltName: Full=Protein QUANTITATIVE RESISTANCE TO RALSTONIA SOLANACEARUM 1; AltName: Full=Protein TRA	Pkinase
AC12G022290	3.455916445	0	0	76.0393079	53.005103	73.0157821	1.151972148	67.35339767	-5.789305507	4.88E-10	2.75E-07	AC12G022290	HIC12	27283057	27283473	-	384	-	- && P14009.1 RecName: Full=14 kDa proline-rich protein DC2.15; Flags: Precursor && PF14547:Hydrophobic seed protein	-
AC07G082380	225.498548	264.1893752	326.4694623	1616.277382	835.7548798	1429.176559	272.0524618	1293.736273	-2.250489823	5.69E-10	3.13E-07	AC07G082380	HIC7	146048656	146050672	+	1844	-	- && Q9FLF4.1 RecName: Full=U-box domain-containing protein 27; AltName: Full=Plant U-box protein 27 && PF04564:U-box domain	U-box
AC08G056040	196.1232583	213.0259399	333.5228148	41.55636595	22.18818265	48.31926757	247.5573376	37.35460539	2.720688489	6.53E-10	3.49E-07	AC08G056040	HIC8	74438855	74440697	+	1045	-	- && Q9SAG8.1 RecName: Full=Chaperone protein dnaJ 8, chloroplastic; Short=AtDjC8; Short=AtJ8; Flags: Precursor && PF00226:DnaJ domain	DnaJ
novel.1055	6.91183289	11.16293135	15.11432696	78.6918419	83.82202334	75.16330511	11.0630304	79.22572345	-2.852026494	6.62E-10	3.49E-07	-	HIC13	179920634	179921799	-	1166	-	- && - && -	-
AC04G002400	292.0249396	480.9362922	632.7864886	1867.383934	3045.944407	2843.320456	468.5825734	2585.549599	-2.464426164	6.81E-10	3.51E-07	AC04G002400	HIC4	2878832	2886974	+	783	-	- && - && PF07816:Protein of unknown function (DUF1645)	-
AC06G099280	102.8135142	80.00100798	81.61736556	1038.909149	481.9766342	392.9967096	88.14396259	637.9608308	-2.855751805	7.21E-10	3.64E-07	AC06G099280	HIC6	173187334	173189800	-	2375	-	- && Q9M3B0.1 RecName: Full=Probable pectinesterase/pectinesterase inhibitor 34; Includes: RecName: Full=Pectinesterase inhibitor 34; AltName: Full=Pectin methylesterase inhibitor 34; Includes: RecName: Full=Pectinesterase 34; Short=PE 34; AltName: Full=P	-
AC12G033790	58.75057957	76.28003087	120.9146156	7.073423991	9.861414511	4.295046006	85.31507536	7.076628169	3.60245405	8.12E-10	4.01E-07	AC12G033790	HIC12	42264775	42265295	-	309	-	- && - && PF05899:Protein of unknown function (DUF861)	Cupin_3
AC08G042920	520.115425	246.5147339	492.7270588	66.31334992	80.1239929	41.87669856	419.7857392	62.77134713	2.743118546	9.40E-10	4.55E-07	AC08G042920	HIC8	55103264	55103914	+	621	-	- && - && -	-
AC06G002490	2336.199517	2063.281811	2811.264814	11093.78135	9754.171628	23823.54643	2403.582047	14890.4998	-2.63115875	9.90E-10	4.68E-07	AC06G002490	HIC6	3709238	3711015	+	1562	-	- && Q38910.1 RecName: Full=Probable xyloglucan endotransglucosylase/hydrolase protein 23; Short=At-XTH23; Short=XTH-23; Flags: Precursor && PF06955:Xyloglucan endo-transglycosylase (XET) C-terminus|PF00722:Glycosyl hydrolases family 16	-
AC16G004910	85.53393201	102.3268707	121.9222374	426.1737955	1442.231872	2842.246695	103.2610134	1570.217454	-3.926857107	1.00E-09	4.68E-07	AC16G004910	HIC16	5577636	5580830	-	2363	-	- && Q96303.1 RecName: Full=Inorganic phosphate transporter 1-4; Short=AtPht1;4; AltName: Full=H(+)/Pi cotransporter && PF00083:Sugar (and other) transporter	Sugar_tr
AC02G141380	88.98984846	61.3961224	88.67071814	9.725957988	3.698030442	10.73761502	79.685563	8.053867815	3.280153128	1.05E-09	4.79E-07	AC02G141380	HIC2	215411227	215411662	+	357	-	- && - && -	-
AC08G115840	22.46345689	25.11659553	32.24389751	117.5956739	247.7680396	155.6954177	26.60798331	173.6863771	-2.706829141	1.08E-09	4.87E-07	AC08G115840	HIC8	184416828	184419160	+	2093	-	- && - && PF13837:Myb/SANT-like DNA-binding domain	-
AC03G013100	557.2665268	639.0778196	850.4327967	169.7621758	200.9263207	120.2612882	682.2590477	163.6499282	2.06041658	1.19E-09	5.25E-07	AC03G013100	HIC3	18379861	18383730	-	3697	-	- && Q94AH8.2 RecName: Full=Alpha,alpha-trehalose-phosphate synthase [UDP-forming] 6; AltName: Full=Trehalose-6-phosphate synthase 6; Short=AtTPS6 && PF00982:Glycosyltransferase family 20|PF02358:Trehalose-phosphatase	-
AC13G104140	779.3091584	773.0329957	1109.391599	293.5470956	272.4215759	228.7111998	887.2445842	264.8932904	1.743178793	1.26E-09	5.46E-07	AC13G104140	HIC13	182393960	182394904	+	747	-	- && Q9SCQ6.1 RecName: Full=Protein indeterminate-domain 2 && -	-
AC16G025710	16.41560311	33.48879404	29.22103212	148.5419038	290.9117281	156.7691792	26.37514309	198.740937	-2.915082029	1.37E-09	5.81E-07	AC16G025710	HIC16	33157451	33159173	-	1572	-	- && - && PF05633:Protein of unknown function (DUF793)	-
AC10G002520	105.4054516	120.001512	168.2728401	15.03102598	3.698030442	2.147523003	131.2266012	6.958859809	4.188789832	1.45E-09	6.05E-07	AC10G002520	HIC10	3205250	3206359	+	1002	-	- && Q94AW5.1 RecName: Full=Ethylene-responsive transcription factor ERF003 && PF00847:AP2 domain	AP2
AC16G006730	2958.264477	7884.750508	5991.319205	454.4674914	575.6600721	1038.327372	5611.44473	689.4849785	3.024909789	1.49E-09	6.14E-07	AC16G006730	HIC16	7871265	7873922	-	1561	-	- && Q7XSQ9.3 RecName: Full=Probable aquaporin PIP1-2; AltName: Full=OsPIP1;2; AltName: Full=Plasma membrane intrinsic protein 1-2 && PF00230:Major intrinsic protein	-
AC04G100700	214.2668196	849.3130266	561.245341	38.01965395	35.7476276	68.7207361	541.6083957	47.49600588	3.511191627	1.58E-09	6.39E-07	AC04G100700	HIC4	178722977	178723969	+	846	-	- && - && PF01190:Pollen proteins Ole e I like	-
AC07G071380	3.455916445	2.790732837	2.015243594	38.01965395	86.28737697	50.46679057	2.753964292	58.2579405	-4.385640856	1.71E-09	6.81E-07	AC07G071380	HIC7	131622908	131629404	-	2104	-	- && Q04088.1 RecName: Full=Probable transcription factor PosF21; AltName: Full=bZIP transcription factor 59; Short=AtbZIP59 && PF00170:bZIP transcription factor	bZIP_1
AC12G029970	203.0350911	106.9780921	113.8612631	8.841779989	19.72282902	4.295046006	141.2914821	10.95321834	3.712187194	1.79E-09	7.01E-07	AC12G029970	HIC12	37468989	37469651	+	633	-	- && Q3EAL1.1 RecName: Full=Transcription repressor OFP6; AltName: Full=Ovate family protein 6; Short=AtOFP6 && PF04844:Transcriptional repressor, ovate	-
AC12G006540	6294.951805	7584.281606	6526.36638	1503.102598	2481.378426	1451.72555	6801.866597	1812.068858	1.908617761	2.31E-09	8.87E-07	AC12G006540	HIC12	7967670	7975064	+	1764	-	- && - && -	-
AC15G006900	166.7479685	133.9551762	115.8765067	419.9845495	575.6600721	439.1684541	138.8598838	478.2710252	-1.781940475	2.39E-09	9.06E-07	AC15G006900	HIC15	8988220	8993937	+	2565	-	- && Q9FWA4.1 RecName: Full=Probable galacturonosyltransferase 9 && -	-
AC03G028730	355.9593938	255.8171767	461.4907831	44.20889994	28.35156672	77.31082811	357.7557845	49.95709826	2.83750532	2.47E-09	9.22E-07	AC03G028730	HIC3	39059945	39062236	+	1884	-	- && Q84TD6.1 RecName: Full=NAC transcription factor 47; AltName: Full=NAC domain-containing protein 47; Short=ANAC047; AltName: Full=Protein SPEEDY HYPONASTIC GROWTH && PF02365:No apical meristem (NAM) protein	NAM
AC02G025780	6.047853779	5.581465673	5.038108985	39.78800995	147.9212177	90.19596613	5.555809479	92.63506458	-4.052636049	2.73E-09	1.00E-06	AC02G025780	HIC2	32465838	32472736	+	1250	-	- && - && PF06203:CCT motif	CCT
AC15G002720	248.825984	332.0972076	370.8048213	98.14375788	97.3814683	90.19596613	317.242671	95.24039743	1.735041753	3.69E-09	1.34E-06	AC15G002720	HIC15	3409696	3411948	-	2175	-	- && P43298.1 RecName: Full=Receptor protein kinase TMK1; AltName: Full=BARK1-like kinase 1; AltName: Full=Transmembrane kinase 1; Flags: Precursor && PF12799:Leucine Rich repeats (2 copies)|PF00069:Protein kinase domain	Pkinase
AC10G058010	6.047853779	0	0	92.83868988	92.45076104	82.67963562	2.01595126	89.32302885	-5.411783274	4.03E-09	1.43E-06	AC10G058010	HIC10	89837880	89843034	+	2028	-	- && O22800.2 RecName: Full=Zinc finger protein CONSTANS-LIKE 14 && PF06203:CCT motif	CCT
AC08G053640	419.8938481	496.7504449	487.6889498	96.37540188	91.21808423	33.28660655	468.1110809	73.62669755	2.667548116	4.42E-09	1.55E-06	AC08G053640	HIC8	70227652	70229840	-	2106	-	- && O81970.1 RecName: Full=Cytochrome P450 71A9; AltName: Full=Cytochrome P450 CP1 && PF00067:Cytochrome P450	p450
novel.1792	505.4277801	611.1704912	601.5502129	159.1520398	61.63384069	95.56477364	572.7161614	105.450218	2.43544151	4.70E-09	1.63E-06	-	HIC2	114400722	114406006	+	2881	-	- && Q84TE6.2 RecName: Full=NAC domain-containing protein 21/22; Short=ANAC021/ANAC022 && PF02365:No apical meristem (NAM) protein	NAM
novel.2461	742.1580566	1136.758509	783.9297581	279.4002476	186.1341989	162.1379867	887.6154412	209.2241444	2.082877519	5.21E-09	1.76E-06	-	HIC5	162959089	162970513	+	4563	-	- && Q9SYM9.1 RecName: Full=Receptor-like serine/threonine-protein kinase At1g78530 && -	-
AC14G112030	876.9387979	687.4505221	974.3702778	4336.893084	2397.556403	5277.53778	846.2531993	4003.995756	-2.242419294	5.23E-09	1.76E-06	AC14G112030	HIC14	198896456	198898425	-	1795	-	- && Q9LN68.1 RecName: Full=Probable galacturonosyltransferase-like 1; AltName: Full=Protein GAOLAOZHUANGREN 1; AltName: Full=Protein PARVUS && PF01501:Glycosyl transferase family 8	Glyco_transf_8
novel.2425	43.19895556	35.3492826	70.5335258	194.5191598	294.6097585	347.8987265	49.69392132	279.0092149	-2.491102289	5.34E-09	1.77E-06	-	HIC5	140626045	140633765	+	7646	-	- && - && -	-
AC03G015780	99.35759779	84.65222938	149.128026	722.3734251	374.7337514	588.4213028	111.045951	561.8428264	-2.341036132	5.42E-09	1.77E-06	AC03G015780	HIC3	21532472	21534853	+	2292	-	- && Q9LUM3.1 RecName: Full=Subtilisin-like protease SBT1.5; AltName: Full=Subtilase subfamily 1 member 5; Short=AtSBT1.5; Flags: Precursor && PF00082:Subtilase family|PF05922:Peptidase inhibitor I9|PF02225:PA domain	Peptidase_S8
AC07G078550	126.1409502	82.79174082	80.60974377	374.0072935	306.9365267	433.7996466	96.51414494	371.5811556	-1.943377103	5.76E-09	1.86E-06	AC07G078550	HIC7	141187630	141193288	-	1167	-	- && Q10R93.1 RecName: Full=Receptor homology region, transmembrane domain- and RING domain-containing protein 1; Short=OsRMR1; Flags: Precursor && PF02225:PA domain|PF13639:Ring finger domain	-
novel.2642	103.6774934	66.0473438	91.69358353	447.3940674	284.748344	601.3064409	87.13947356	444.4829508	-2.35089235	5.99E-09	1.89E-06	-	HIC6	3535748	3560132	+	4055	-	- && Q38910.1 RecName: Full=Probable xyloglucan endotransglucosylase/hydrolase protein 23; Short=At-XTH23; Short=XTH-23; Flags: Precursor && PF00722:Glycosyl hydrolases family 16|PF06955:Xyloglucan endo-transglycosylase (XET) C-terminus	-
AC15G027050	945.1931477	868.8481565	1297.816875	254.6432637	107.2428828	94.49101213	1037.28606	152.1257195	2.766079153	6.02E-09	1.89E-06	AC15G027050	HIC15	38950419	38952007	+	1467	-	- && Q10QA5.1 RecName: Full=Strigolactone esterase D14; AltName: Full=Protein DWARF 14; AltName: Full=Protein DWARF 88; AltName: Full=Protein HIGH-TILLERING DWARF 2 && PF12697:Alpha/beta hydrolase family	-
novel.572	70.84628712	103.257115	47.35822446	6.189245992	1.232676814	6.442569009	73.82054218	4.621497272	3.958346041	6.18E-09	1.92E-06	-	HIC12	37412257	37417605	+	541	-	- && - && -	-
AC06G095640	44.06293467	40.00050399	20.15243594	169.7621758	236.6739483	166.4330327	34.73862487	190.9563856	-2.452407879	6.25E-09	1.92E-06	AC06G095640	HIC6	168801920	168808224	-	2739	-	- && Q9LJ44.2 RecName: Full=Zinc finger protein CONSTANS-LIKE 12 && -	-
AC05G100660	860.5231948	691.1714992	994.5227137	150.3102598	46.84171893	150.3266102	848.7391359	115.8261963	2.869854183	6.38E-09	1.93E-06	AC05G100660	HIC5	180993548	180994575	+	924	-	- && - && -	-
novel.2486	19.87151956	13.0234199	20.15243594	82.2285539	171.3420771	109.5236732	17.68245847	121.0314347	-2.771766108	6.63E-09	1.98E-06	-	HIC5	174407077	174409000	+	1781	-	- && - && -	-
AC05G106670	387.926621	253.9566881	500.7880331	49.51396794	34.51495079	85.90092012	380.8904474	56.64327962	2.747384945	6.96E-09	2.06E-06	AC05G106670	HIC5	188200204	188201502	+	546	-	- && - && -	-
novel.2641	1096.389492	746.0559116	1285.725413	5100.822876	5876.170372	17256.42109	1042.723606	9411.138113	-3.174037582	7.23E-09	2.11E-06	-	HIC6	3531242	3532586	+	1243	-	- && P35694.1 RecName: Full=Xyloglucan endotransglucosylase/hydrolase 2; AltName: Full=Brassinosteroid-regulated protein BRU1; Flags: Precursor && PF00722:Glycosyl hydrolases family 16|PF06955:Xyloglucan endo-transglycosylase (XET) C-terminus	-
AC14G006450	47.51885112	72.55905375	112.8536413	549.0745373	443.763653	326.4234965	77.64384871	439.7538956	-2.504829274	7.44E-09	2.13E-06	AC14G006450	HIC14	8712865	8732471	-	2944	-	- && F4JYG0.1 RecName: Full=E4 SUMO-protein ligase PIAL2; AltName: Full=Protein INHIBITOR OF ACTIVATED STAT-LIKE 2 && PF02891:MIZ/SP-RING zinc finger	zf-MIZ
novel.1174	63.07047512	75.34978659	82.62498736	521.6650193	435.1349153	2315.029797	73.68174969	1090.609911	-3.888051359	7.48E-09	2.13E-06	-	HIC14	4131577	4134242	-	2666	-	- && - && -	-
AC03G036340	409.5260987	347.9113603	521.9480909	32.71458596	97.3814683	68.7207361	426.46185	66.27226345	2.693423521	7.64E-09	2.15E-06	AC03G036340	HIC3	49708445	49711855	+	1663	-	- && O64747.1 RecName: Full=Probable WRKY transcription factor 35; AltName: Full=WRKY DNA-binding protein 35 && PF03106:WRKY DNA -binding domain	WRKY
AC13G096270	60.47853779	32.55854976	112.8536413	2.652533997	1.232676814	1.073761502	68.63024294	1.652990771	5.325380432	7.89E-09	2.20E-06	AC13G096270	HIC13	171816495	171819667	+	2002	-	- && Q9FDW1.1 RecName: Full=Transcription factor MYB44; AltName: Full=Myb-related protein 44; Short=AtMYB44; AltName: Full=Myb-related protein R1; Short=AtMYBR1 && PF00249:Myb-like DNA-binding domain	Myb_DNA-binding
AC05G102030	1819.540008	2299.563857	2365.89598	900.9773809	655.784065	680.764792	2161.666615	745.8420793	1.534395452	9.28E-09	2.55E-06	AC05G102030	HIC5	182721411	182729317	-	6262	-	- && Q8LR50.1 RecName: Full=Probable cytokinin riboside 5'-monophosphate phosphoribohydrolase LOGL1; AltName: Full=Protein LONELY GUY-like 1 && -	-
AC13G100630	5426.652798	6655.897815	6855.858707	14275.93797	15063.31067	17627.94257	6312.803107	15655.7304	-1.310361923	9.96E-09	2.71E-06	AC13G100630	HIC13	178177378	178179001	-	1603	-	- && Q9LZW3.1 RecName: Full=U-box domain-containing protein 16; AltName: Full=Plant U-box protein 16 && PF00514:Armadillo/beta-catenin-like repeat|PF04564:U-box domain	U-box
novel.71	35.42314356	108.8385806	228.7301479	1.768355998	0	0	124.330624	0.589451999	7.534472675	1.18E-08	3.16E-06	-	HIC1	132833858	132836009	+	2152	-	- && Q9FNL7.1 RecName: Full=Protein NRT1/ PTR FAMILY 5.2; Short=AtNPF5.2; AltName: Full=Peptide transporter PTR3-A; Short=AtPTR3 && PF00854:POT family	-
AC08G036870	1208.706777	1347.92396	1364.319913	587.9783693	436.3675921	424.1357931	1306.98355	482.8272515	1.43537797	1.21E-08	3.19E-06	AC08G036870	HIC8	46665008	46672499	-	3226	-	- && Q6YY75.2 RecName: Full=Serine/threonine-protein kinase Nek6; AltName: Full=NimA-related protein kinase 6; AltName: Full=OsNek6 && PF00069:Protein kinase domain	Pkinase
novel.2232	128.7328876	200.00252	199.5091158	613.6195312	549.773859	847.1978247	176.0815078	670.1970716	-1.929363402	1.21E-08	3.19E-06	-	HIC4	23368210	23371342	+	3133	-	- && - && -	-
AC02G137250	2585.025501	5690.304254	6108.203334	700.2689751	599.0809315	1115.6382	4794.51103	804.9960356	2.574228863	1.26E-08	3.28E-06	AC02G137250	HIC2	209711866	209720599	-	1466	-	- && O22765.2 RecName: Full=Tryptophan synthase alpha chain; AltName: Full=Indole synthase; AltName: Full=Indole-3-glycerol-phosphate lyase && PF00290:Tryptophan synthase alpha chain	-
AC05G104620	615.1531272	720.0090718	1643.431151	92.83868988	129.4310655	30.06532204	992.86445	84.11169246	3.562375113	1.29E-08	3.33E-06	AC05G104620	HIC5	185894963	185899947	-	3328	-	- && Q8H157.1 RecName: Full=Protein NRT1/ PTR FAMILY 4.6; Short=AtNPF4.6; AltName: Full=Nitrate transporter 1.2; AltName: Full=Nitrate transporter NTL1; AltName: Full=Protein ABA-IMPORTING TRANSPORTER 1 && PF00854:POT family	-
AC02G128040	668.7198321	769.3120186	992.5074701	287.3578496	263.7928382	293.1368899	810.1797736	281.4291926	1.524683132	1.31E-08	3.33E-06	AC02G128040	HIC2	196542744	196556085	+	4230	-	- && O80970.1 RecName: Full=BTB/POZ domain-containing protein NPY2; AltName: Full=Protein NAKED PINS IN YUC MUTANTS 2 && PF03000:NPH3 family	-
AC02G134500	6.047853779	1.860488558	7.05335258	469.4985174	142.9905104	33.28660655	4.987231639	215.2585448	-5.434949825	1.51E-08	3.81E-06	AC02G134500	HIC2	205995665	205998416	+	2196	-	- && Q9LMX7.1 RecName: Full=Cytochrome P450 78A5; AltName: Full=Protein KLUH && PF00067:Cytochrome P450	p450
AC12G000830	42.33497645	25.11659553	27.20578852	125.5532758	250.2333932	167.5067942	31.5524535	181.0978211	-2.515228538	1.54E-08	3.85E-06	AC12G000830	HIC12	1014187	1019648	+	1864	-	- && - && PF12906:RING-variant domain	-
novel.3196	3526.762732	3680.976611	4869.836145	1198.945366	744.5367956	488.5614832	4025.858496	810.6812151	2.311556068	1.62E-08	4.00E-06	-	HIC8	6569508	6571343	-	1836	-	- && Q9LZP8.1 RecName: Full=bZIP transcription factor 53; Short=AtbZIP53 && PF00170:bZIP transcription factor	bZIP_1
novel.2643	31.96722712	37.20977115	58.44206423	198.9400497	161.4806626	277.0304674	42.5396875	212.4837266	-2.324889825	1.79E-08	4.38E-06	-	HIC6	3760858	3769698	+	1943	-	- && Q38910.1 RecName: Full=Probable xyloglucan endotransglucosylase/hydrolase protein 23; Short=At-XTH23; Short=XTH-23; Flags: Precursor && PF00722:Glycosyl hydrolases family 16|PF06955:Xyloglucan endo-transglycosylase (XET) C-terminus	-
AC06G088580	12.95968667	21.39561841	18.13719235	783.381707	457.323098	54.76183658	17.49749914	431.8222138	-4.626635391	2.06E-08	4.99E-06	AC06G088580	HIC6	159110641	159125175	-	4154	-	- && - && -	-
AC01G067270	61.3425169	35.3492826	54.41157704	167.1096418	353.7782456	292.0631284	50.36779218	270.9836719	-2.425413928	2.69E-08	6.45E-06	AC01G067270	HIC1	122114765	122122507	+	3067	-	- && - && -	-
AC12G026990	769.8053881	668.8456365	936.0806495	134.3950558	73.96060883	214.7523003	791.5772247	141.0359883	2.487076841	2.79E-08	6.61E-06	AC12G026990	HIC12	33211413	33213955	+	1801	-	- && A2RVM0.1 RecName: Full=Short-chain dehydrogenase TIC 32, chloroplastic; AltName: Full=Translocon at the inner envelope membrane of chloroplasts 32; Short=AtTIC32 && PF00106:short chain dehydrogenase	adh_short
AC10G100230	12.09570756	13.95366418	7.05335258	60.12410392	181.2034916	95.56477364	11.03424144	112.2974564	-3.338781872	2.88E-08	6.78E-06	AC10G100230	HIC10	162847182	162859563	+	1749	-	- && Q69QZ0.1 RecName: Full=Probable protein phosphatase 2C 27; Short=OsPP2C27 && PF00481:Protein phosphatase 2C	PP2C
AC13G003950	12.09570756	18.60488558	15.11432696	72.50259591	87.52005379	155.6954177	15.27164003	105.2393558	-2.785802413	3.11E-08	7.22E-06	AC13G003950	HIC13	5244508	5246720	-	860	-	- && - && -	-
novel.1153	222.9066107	434.4240782	699.2895272	78.6918419	50.53974937	69.7944976	452.2067387	66.34202962	2.76569432	3.13E-08	7.22E-06	-	HIC14	198448047	198448790	+	572	-	- && Q9FS10.1 RecName: Full=Phytosulfokines; Contains: RecName: Full=Phytosulfokine-alpha; Short=PSK-alpha; Short=Phytosulfokine-a; Contains: RecName: Full=Phytosulfokine-beta; Short=PSK-beta; Short=Phytosulfokine-b; Flags: Precursor && PF06404:Phytosulfo	-
AC06G082900	82.94199468	61.3961224	100.7621797	14.14684798	3.698030442	6.442569009	81.70009893	8.095815811	3.292675636	3.25E-08	7.43E-06	AC06G082900	HIC6	150939218	150941463	+	1360	-	- && Q10M18.1 RecName: Full=Thioredoxin-like 1-2, chloroplastic; AltName: Full=Lilium-type thioredoxin 1-2; Flags: Precursor && PF00085:Thioredoxin	-
AC08G043840	1.727958223	0	0	371.3547595	134.3617727	16.10642252	0.575986074	173.9409849	-8.168801984	3.40E-08	7.71E-06	AC08G043840	HIC8	56359799	56363022	+	2715	-	- && Q9M069.2 RecName: Full=Glucan endo-1,3-beta-glucosidase 7; AltName: Full=(1->3)-beta-glucan endohydrolase 7; Short=(1->3)-beta-glucanase 7; AltName: Full=Beta-1,3-endoglucanase 7; Short=Beta-1,3-glucanase 7; Flags: Precursor && PF07983:X8 domain|PF00	Glyco_hydro_17
AC05G091550	2649.823934	4254.007087	2987.598628	341.2927076	673.0415404	148.1790872	3297.143217	387.5044451	3.089679492	4.08E-08	9.15E-06	AC05G091550	HIC5	169773052	169775109	+	1620	-	- && Q942D4.1 RecName: Full=BURP domain-containing protein 3; Short=OsBURP03; Flags: Precursor && PF03181:BURP domain	-
AC13G097600	122.6850338	115.3502906	284.1493468	27.40951797	17.25747539	9.663853514	174.0615571	18.11028229	3.253826558	4.51E-08	9.97E-06	AC13G097600	HIC13	174034136	174036404	-	1751	-	- && Q84TD6.1 RecName: Full=NAC transcription factor 47; AltName: Full=NAC domain-containing protein 47; Short=ANAC047; AltName: Full=Protein SPEEDY HYPONASTIC GROWTH && PF02365:No apical meristem (NAM) protein	NAM
AC13G108320	69.1183289	36.27952688	78.59450017	379.3123615	284.748344	235.1537688	61.33078532	299.7381581	-2.290574316	4.53E-08	9.97E-06	AC13G108320	HIC13	187477053	187480539	+	2786	-	- && - && -	-
AC03G018600	210.8109031	208.3747185	152.1508914	45.97725594	62.86651751	56.90935958	190.4455043	55.25104434	1.791684536	4.84E-08	1.06E-05	AC03G018600	HIC3	24938153	24947693	-	2271	-	- && Q9CAH1.1 RecName: Full=Putative receptor-like protein kinase At1g72540 && PF07714:Protein tyrosine kinase	Pkinase_Tyr
AC13G017720	2304.23229	1820.488054	1818.757344	774.539927	597.8482547	445.6110231	1981.159229	605.999735	1.70840355	5.07E-08	1.09E-05	AC13G017720	HIC13	22740545	22743354	+	1542	-	- && - && PF00582:Universal stress protein family	Usp
AC16G013940	309.3045218	466.982628	299.2636737	68.96588391	28.35156672	81.60587412	358.5169412	59.64110825	2.582392386	5.09E-08	1.09E-05	AC16G013940	HIC16	15994360	16002162	+	1401	-	- && - && -	-
AC14G118100	1333.119769	2083.747185	1924.557632	4758.64599	5600.050765	7338.086101	1780.474862	5898.927619	-1.72824344	5.87E-08	1.25E-05	AC14G118100	HIC14	206873624	206878484	-	2090	-	- && Q2QPW1.2 RecName: Full=Guanylate kinase 1; Short=OsGK1; AltName: Full=GMP kinase 1 && PF00625:Guanylate kinase	-
AC10G002220	66.52639157	58.60538957	103.7850451	366.0496915	340.2188006	959.9427824	76.30560874	555.4037582	-2.864762132	6.66E-08	1.40E-05	AC10G002220	HIC10	2675562	2677316	-	1557	-	- && Q38907.2 RecName: Full=Probable xyloglucan endotransglucosylase/hydrolase protein 25; Short=At-XTH25; Short=XTH-25; Flags: Precursor && PF06955:Xyloglucan endo-transglycosylase (XET) C-terminus|PF00722:Glycosyl hydrolases family 16	-
AC09G022990	1.727958223	1.860488558	1.007621797	41.55636595	61.63384069	24.69651454	1.532022859	42.62890706	-4.782941363	6.73E-08	1.41E-05	AC09G022990	HIC9	31303670	31316220	+	2676	-	- && - && PF04783:Protein of unknown function (DUF630)	-
AC11G051560	709.3268503	1180.47999	1424.777221	202.4767617	310.6345571	288.8418439	1104.861354	267.3177209	2.048265212	7.14E-08	1.48E-05	AC11G051560	HIC11	95344512	95348457	+	3327	-	- && Q9SGP2.1 RecName: Full=Receptor-like protein kinase HSL1; AltName: Full=Protein HAESA-LIKE1; Flags: Precursor && PF08263:Leucine rich repeat N-terminal domain|PF13855:Leucine rich repeat|PF00069:Protein kinase domain	Pkinase
AC10G003750	233.27436	253.0264439	300.2712955	598.5885052	748.234826	875.1156237	262.1906998	740.6463183	-1.49831376	7.44E-08	1.53E-05	AC10G003750	HIC10	4788016	4789292	+	1247	-	- && Q9M0B6.1 RecName: Full=UDP-glucuronate 4-epimerase 1; AltName: Full=UDP-glucuronic acid epimerase 1; Short=AtUGlcAE3 && PF01370:NAD dependent epimerase/dehydratase family	Epimerase
AC09G017500	8400.468899	7739.6324	12045.11096	1749.78826	3187.702241	1613.863537	9395.070754	2183.784679	2.105278982	7.60E-08	1.55E-05	AC09G017500	HIC9	22577197	22580036	+	2074	-	- && Q8VYW2.1 RecName: Full=Inactive beta-amylase 9; AltName: Full=1,4-alpha-D-glucan maltohydrolase; AltName: Full=Inactive beta-amylase 3 && PF01373:Glycosyl hydrolase family 14	-
AC03G002520	4273.240684	3312.599877	4372.070977	1640.150188	1173.508327	986.7868199	3985.970513	1266.815112	1.65334661	8.28E-08	1.67E-05	AC03G002520	HIC3	3091723	3096380	-	1176	-	- && Q9LHT0.1 RecName: Full=Tropinone reductase homolog At5g06060 && PF00106:short chain dehydrogenase	adh_short
AC10G013070	115.7732009	103.257115	171.2957055	14.14684798	32.04959716	23.62275303	130.1086738	23.27306606	2.498100502	9.33E-08	1.86E-05	AC10G013070	HIC10	16249355	16252257	-	2182	-	- && Q0DAE8.1 RecName: Full=Squamosa promoter-binding-like protein 10 >A2YFT9.1 RecName: Full=Squamosa promoter-binding-like protein 10 && PF03110:SBP domain	SBP
AC12G031810	10.36774934	8.37219851	12.09146156	41.55636595	139.29248	251.2601914	10.27713647	144.0363458	-3.809055439	9.38E-08	1.86E-05	AC12G031810	HIC12	39886686	39890202	+	1308	-	- && A7QEU4.2 RecName: Full=Peroxidase 5; Flags: Precursor && PF00141:Peroxidase	-
novel.1173	486.4202396	380.4699101	486.681328	1037.140793	1041.611908	1013.630857	451.1904926	1030.794519	-1.191967168	9.60E-08	1.88E-05	-	HIC14	4050346	4052799	-	2348	-	- && - && -	-
AC02G021300	177.9796969	316.2830548	236.7911223	44.20889994	59.16848707	21.47523003	243.6846247	41.61753901	2.55306051	9.63E-08	1.88E-05	AC02G021300	HIC2	27057829	27060444	-	1272	-	- && - && PF04720:PDDEXK-like family of unknown function	-
AC12G009410	381.8787672	491.1689792	305.3094045	84.88108789	107.2428828	135.2939492	392.785717	109.1393066	1.849751055	1.02E-07	1.97E-05	AC12G009410	HIC12	11128260	11134171	+	3050	-	- && Q9FKW9.1 RecName: Full=Probable alpha-mannosidase At5g66150; Flags: Precursor && PF01074:Glycosyl hydrolases family 38 N-terminal domain	-
AC08G021000	509.7476756	533.0299718	576.3596679	1041.561683	1184.602418	1149.998568	539.7124385	1125.387556	-1.060092625	1.06E-07	2.03E-05	AC08G021000	HIC8	26464512	26470056	+	3529	-	- && Q27GI3.2 RecName: Full=Nucleobase-ascorbate transporter 6; Short=AtNAT6 && PF00860:Permease family	-
AC06G097330	129.5968667	249.3054667	225.7072825	32.71458596	39.44565804	11.81137652	201.5365387	27.99054017	2.849926358	1.30E-07	2.47E-05	AC06G097330	HIC6	170929703	170930281	+	546	-	- && O80482.1 RecName: Full=Transcription factor bHLH149; AltName: Full=ATBS1 interacting factor 4; AltName: Full=Basic helix-loop-helix protein 149; Short=AtbHLH149; Short=bHLH 149; AltName: Full=Transcription factor EN 144; AltName: Full=bHLH transcript	-
AC08G121150	89.85382757	128.3737105	156.1813785	19.45191598	4.930707256	21.47523003	124.8029722	15.28595109	3.010540359	1.48E-07	2.79E-05	AC08G121150	HIC8	191980271	191984668	-	1915	-	- && O81970.1 RecName: Full=Cytochrome P450 71A9; AltName: Full=Cytochrome P450 CP1 && PF00067:Cytochrome P450	p450
AC10G004930	21.59947778	31.62830548	37.28200649	145.0051918	97.3814683	147.1053257	30.16992992	129.8306619	-2.112233872	1.58E-07	2.96E-05	AC10G004930	HIC10	6165736	6172708	-	3401	-	- && B8AEH1.1 RecName: Full=Two-component response regulator ORR23 && -	-
AC03G002370	138.2366578	218.6074055	301.2789173	26.52533997	6.163384069	34.36036805	219.3743269	22.34969736	3.284243573	1.59E-07	2.97E-05	AC03G002370	HIC3	2932094	2934523	+	2346	-	- && P17801.2 RecName: Full=Putative receptor protein kinase ZmPK1; Flags: Precursor && PF00069:Protein kinase domain|PF01453:D-mannose binding lectin|PF00954:S-locus glycoprotein domain	Pkinase
AC02G123280	247.0980258	181.3976344	306.3170263	76.9234859	46.84171893	63.35192859	244.9375622	62.37237781	1.967105188	1.61E-07	2.97E-05	AC02G123280	HIC2	188478520	188485470	-	2407	-	- && Q8RY67.2 RecName: Full=Wall-associated receptor kinase-like 14; Flags: Precursor && PF13947:Wall-associated receptor kinase galacturonan-binding|PF00069:Protein kinase domain	Pkinase
AC08G012380	1453.212865	890.2437749	1434.853439	312.9990116	282.2829904	454.2011151	1259.436693	349.8277057	1.847901051	1.66E-07	3.05E-05	AC08G012380	HIC8	15428071	15428781	-	675	-	- && Q9LIE6.1 RecName: Full=VQ motif-containing protein 22; Short=AtVQ22 && PF05678:VQ motif	-
AC11G055340	28.51131067	57.67514529	25.19054493	145.0051918	220.6491497	279.1779904	37.12566696	214.9441106	-2.531889183	1.78E-07	3.24E-05	AC11G055340	HIC11	100150597	100152712	+	1387	-	- && - && -	-
AC10G090610	463.9567827	439.0752996	818.1888992	174.1830658	110.9409132	100.9335811	573.7403272	128.6858534	2.153586729	1.86E-07	3.37E-05	AC10G090610	HIC10	149586286	149590356	-	1432	-	- && Q8S8S9.1 RecName: Full=Methylesterase 1; Short=AtMES1 && PF00561:alpha/beta hydrolase fold	Abhydrolase_1
AC13G021470	815.596281	913.4998818	1122.490682	2234.317803	4877.702153	5228.144751	950.5289483	4113.388236	-2.113510058	2.13E-07	3.81E-05	AC13G021470	HIC13	28317324	28318202	+	759	-	- && O22259.1 RecName: Full=Ethylene-responsive transcription factor ERF071 && PF00847:AP2 domain	AP2
AC02G024000	25.05539423	32.55854976	24.18292313	104.3330039	89.98540741	147.1053257	27.26562237	113.8079123	-2.061712041	2.14E-07	3.82E-05	AC02G024000	HIC2	30103679	30107106	+	1690	-	- && Q9M1S8.3 RecName: Full=Probable glutamate carboxypeptidase 2; AltName: Full=Probable glutamate carboxypeptidase II && PF04253:Transferrin receptor-like dimerisation domain	TFR_dimer
AC02G062090	64.79843334	43.72148111	72.54876939	179.4881338	342.6841543	500.3728597	60.35622795	340.8483826	-2.497248038	2.27E-07	4.01E-05	AC02G062090	HIC2	77725760	77733130	-	4960	-	- && Q851R2.1 RecName: Full=Protein argonaute MEL1; AltName: Full=Protein MEIOSIS ARRESTED AT LEPTOTENE 1; Short=OsMEL1 && PF02171:Piwi domain	Piwi
AC02G010210	445.8132214	243.7240011	223.692039	1171.535849	1316.498837	2849.763025	304.4097538	1779.265904	-2.546700661	2.43E-07	4.26E-05	AC02G010210	HIC2	13047137	13054736	-	486	-	- && - && -	-
AC12G040520	95.03770224	68.83807664	77.58687837	18.56773798	18.49015221	21.47523003	80.48755242	19.51104007	2.045792768	2.74E-07	4.77E-05	AC12G040520	HIC12	51714435	51716801	-	2280	-	- && Q9SJL0.1 RecName: Full=UDP-glycosyltransferase 86A1 && PF00201:UDP-glucoronosyl and UDP-glucosyl transferase	UDPGT
AC14G017890	2510.723297	3287.483282	3538.767751	7384.654647	7583.427759	10085.84178	3112.324777	8351.308063	-1.424067446	2.81E-07	4.86E-05	AC14G017890	HIC14	23111490	23117110	+	1030	-	- && - && PF14009:Domain of unknown function (DUF4228)	-
AC11G048380	1136.132531	1596.299183	1169.848906	3009.741908	5514.996065	4639.723448	1300.760207	4388.153807	-1.754131115	2.87E-07	4.93E-05	AC11G048380	HIC11	91023784	91025265	+	1377	-	- && Q9LSF1.1 RecName: Full=Serine/threonine-protein kinase OXI1; AltName: Full=AGC serine/threonine-protein kinase subfamily 2 member 1; AltName: Full=Protein OXIDATIVE SIGNAL-INDUCIBLE 1 && PF00069:Protein kinase domain	Pkinase
AC09G009530	106.2694307	93.02442789	103.7850451	380.1965395	258.8621309	257.7027604	101.0263012	298.9204769	-1.566748159	3.17E-07	5.41E-05	AC09G009530	HIC9	11526782	11531411	+	2698	-	- && P0C1U4.1 RecName: Full=Endoglucanase 9; AltName: Full=Endo-1,4-beta glucanase 9; AltName: Full=OsCel9D; AltName: Full=OsGLU1 && PF00759:Glycosyl hydrolase family 9	-
AC15G025200	146.0124698	145.1181075	160.2118657	311.2306556	403.0853181	406.9556091	150.447481	373.7571943	-1.312046148	3.23E-07	5.47E-05	AC15G025200	HIC15	35985315	35992461	+	1593	-	- && P93484.1 RecName: Full=Vacuolar-sorting receptor 1; AltName: Full=80 kDa proaleurein-binding protein; AltName: Full=BP-80; Flags: Precursor && -	-
AC14G111170	1791.892677	2222.353582	3314.068091	9691.475046	7060.77279	14936.02249	2442.77145	10562.75677	-2.11248186	3.39E-07	5.68E-05	AC14G111170	HIC14	197463833	197468549	-	4121	-	- && Q6L538.1 RecName: Full=Probable xyloglucan glycosyltransferase 7; AltName: Full=Cellulose synthase-like protein C7; AltName: Full=OsCslC7 && PF13641:Glycosyltransferase like family 2	-
novel.1971	24.19141512	12.09317563	20.15243594	91.95451188	109.7082364	73.0157821	18.81234223	91.55951014	-2.279567682	3.40E-07	5.68E-05	-	HIC2	109819670	109821645	-	1631	-	- && P42736.2 RecName: Full=Ethylene-responsive transcription factor RAP2-3; AltName: Full=Cadmium-induced protein AS30; AltName: Full=Ethylene response factor 72; Short=ERF72; AltName: Full=Ethylene-responsive element binding protein; Short=AtEBP; AltNam	AP2
AC06G002260	292.8889187	255.8171767	320.4237315	1076.044625	1387.994092	4893.131162	289.7099423	2452.38996	-3.081526425	3.51E-07	5.82E-05	AC06G002260	HIC6	3512615	3514045	+	1186	-	- && Q38910.1 RecName: Full=Probable xyloglucan endotransglucosylase/hydrolase protein 23; Short=At-XTH23; Short=XTH-23; Flags: Precursor && PF06955:Xyloglucan endo-transglycosylase (XET) C-terminus|PF00722:Glycosyl hydrolases family 16	-
AC08G032760	355.0954147	539.5416817	606.5883218	109.6380719	139.29248	52.61431357	500.4084728	100.5149551	2.316794215	4.11E-07	6.77E-05	AC08G032760	HIC8	41276891	41278070	+	1089	-	- && Q940T9.2 RecName: Full=Zinc finger protein CONSTANS-LIKE 4 && PF06203:CCT motif|PF00643:B-box zinc finger	CCT
AC08G017520	2005.295517	1593.50845	2044.464626	620.6929552	886.2946292	674.322223	1881.089531	727.1032691	1.372098812	4.13E-07	6.77E-05	AC08G017520	HIC8	22249515	22251284	+	1590	-	- && Q5SMM8.1 RecName: Full=Putrescine hydroxycinnamoyltransferase 1; Short=OsPHT1; AltName: Full=BAHD-like hydroxycinnamoyl transferase HCT3; AltName: Full=Hydroxycinnamoyltransferase 3; Short=OsHCT3 && PF02458:Transferase family	-
AC16G024220	15.551624	25.11659553	32.24389751	114.0589619	175.0401076	92.34348913	24.30403901	127.1475195	-2.390728717	4.40E-07	7.16E-05	AC16G024220	HIC16	30966591	30968316	-	1575	-	- && - && PF05633:Protein of unknown function (DUF793)	-
AC15G009380	113.1812636	143.2576189	188.4252761	38.01965395	12.32676814	24.69651454	148.2880529	25.01431221	2.550046829	4.48E-07	7.23E-05	AC15G009380	HIC15	12115965	12116657	+	570	-	- && - && PF05678:VQ motif	-
AC05G110150	1017.767393	1364.668357	1607.156766	439.4364654	194.7629366	177.1706478	1329.864172	270.4566833	2.295828449	5.12E-07	8.21E-05	AC05G110150	HIC5	192223286	192227978	-	2665	-	- && Q6AT26.1 RecName: Full=Probable cellulose synthase A catalytic subunit 1 [UDP-forming]; AltName: Full=OsCesA1 >A2Y0X2.1 RecName: Full=Probable cellulose synthase A catalytic subunit 1 [UDP-forming]; AltName: Full=OsCesA1 && PF03552:Cellulose synthase	-
AC02G124970	50.97476756	33.48879404	47.35822446	122.9007418	182.4361685	228.7111998	43.94059536	178.0160367	-2.016385131	5.19E-07	8.27E-05	AC02G124970	HIC2	191817954	191820299	+	657	-	- && - && -	-
AC15G006040	568.4982552	319.0737877	669.0608733	53.93485793	48.07439574	137.4414722	518.8776387	79.81690862	2.700540053	5.29E-07	8.37E-05	AC15G006040	HIC15	7621956	7623773	+	1427	-	- && O49255.1 RecName: Full=NAC transcription factor 29; Short=AtNAC029; AltName: Full=Protein NAC-LIKE, ACTIVATED BY AP3/PI; Short=AtNAP && PF02365:No apical meristem (NAM) protein	NAM
novel.1323	29.37528978	22.32586269	27.20578852	78.6918419	102.3121756	102.0073426	26.30231367	94.33712003	-1.839021265	5.43E-07	8.54E-05	-	HIC15	151591301	151604985	+	2270	-	- && Q6S4P4.2 RecName: Full=Transcription factor RF2b && PF00170:bZIP transcription factor	bZIP_1
AC13G019520	263.5136289	266.980108	304.3017827	569.4106313	705.0911375	837.5339712	278.2651732	704.0119133	-1.338998615	5.58E-07	8.72E-05	AC13G019520	HIC13	25237222	25246508	-	4213	-	- && Q9FKL6.1 RecName: Full=Calmodulin-binding protein 60 B && -	-
AC08G033980	2.591937334	2.790732837	0	26.52533997	78.89131609	35.43412955	1.79422339	46.95026187	-4.673478232	5.73E-07	8.90E-05	AC08G033980	HIC8	42884514	42893211	+	2655	-	- && - && -	-
AC13G087550	5704.854072	6957.296962	6962.666618	1237.849198	467.1845125	1759.895101	6541.605884	1154.976271	2.501525185	5.83E-07	8.99E-05	AC13G087550	HIC13	159167288	159178091	+	1873	-	- && Q9S9N9.1 RecName: Full=Cinnamoyl-CoA reductase 1; Short=AtCCR1; AltName: Full=Protein IRREGULAR XYLEM 4 && PF01370:NAD dependent epimerase/dehydratase family	Epimerase
AC08G116370	589.2337539	478.1455593	563.2605846	2320.083069	1277.053179	3494.019926	543.5466326	2363.718725	-2.120673428	6.11E-07	9.37E-05	AC08G116370	HIC8	185300023	185312421	+	5080	-	- && O48947.1 RecName: Full=Cellulose synthase A catalytic subunit 2 [UDP-forming]; Short=AtCesA2; Short=Ath-A && PF03552:Cellulose synthase|PF14569:Zinc-binding RING-finger	-
AC04G014960	1626.872666	1929.326634	2009.197863	795.760199	711.2545216	934.1725063	1855.132388	813.7290756	1.188585116	6.50E-07	9.88E-05	AC04G014960	HIC4	20207389	20212187	+	2031	-	- && Q9FYV1.1 RecName: Full=Inositol-3-phosphate synthase; Short=MIP synthase; AltName: Full=Myo-inositol 1-phosphate synthase; Short=IPS; Short=MI-1-P synthase && PF01658:Myo-inositol-1-phosphate synthase|PF07994:Myo-inositol-1-phosphate synthase	-
AC10G057230	213.4028405	166.5137259	207.5700902	57.47156993	17.25747539	26.84403754	195.8288855	33.85769429	2.51709901	6.53E-07	9.88E-05	AC10G057230	HIC10	88178869	88188453	-	2195	-	- && - && -	-
AC01G062120	4.319895556	2.790732837	4.030487188	76.0393079	30.81692035	32.21284505	3.713705194	46.35635777	-3.647160169	6.83E-07	0.000102759	AC01G062120	HIC1	114913886	114915660	-	1123	-	- && Q6AWX7.1 RecName: Full=Growth-regulating factor 12; Short=OsGRF12; AltName: Full=Transcription activator GRF12 && PF08879:WRC|PF08880:QLQ	-
AC09G007730	50.97476756	148.8390846	216.6386864	14.14684798	1.232676814	2.147523003	138.8175129	5.842349266	4.52398568	7.04E-07	0.000105267	AC09G007730	HIC9	9437814	9439697	-	1677	-	- && Q40636.2 RecName: Full=Expansin-A2; AltName: Full=Alpha-expansin-2; AltName: Full=OsEXP2; AltName: Full=OsEXPA2; AltName: Full=OsaEXPa1.23; AltName: Full=RiExB; AltName: Full=RiExC; Flags: Precursor && PF01357:Pollen allergen|PF03330:Rare lipoprotein	-
AC16G032040	469.1406574	287.4454822	394.9877445	145.8893698	91.21808423	100.9335811	383.8579613	112.6803451	1.764656213	7.70E-07	0.000114388	AC16G032040	HIC16	43562559	43564412	+	785	-	- && Q9T096.2 RecName: Full=Protein yippee-like At4g27745 && PF03226:Yippee zinc-binding/DNA-binding /Mis18, centromere assembly	-
AC12G055290	13.82366578	31.62830548	32.24389751	0	0	0	25.89862292	0	7.059965966	7.90E-07	0.000116346	AC12G055290	HIC12	74276078	74277599	+	990	-	- && Q9FMW6.2 RecName: Full=GEM-like protein 6 && PF02893:GRAM domain	GRAM
AC05G078750	32.83120623	19.53512986	23.17530133	107.8697159	81.35666972	106.3023887	25.18054581	98.50959141	-1.966169877	7.92E-07	0.000116346	AC05G078750	HIC5	154233325	154236171	-	2728	-	- && Q9M9C5.1 RecName: Full=Probable leucine-rich repeat receptor-like protein kinase At1g68400; Flags: Precursor && PF00069:Protein kinase domain	Pkinase
AC01G000970	420.7578272	396.2840628	556.207232	43.32472195	110.9409132	20.40146853	457.7497073	58.22236791	2.980640517	8.86E-07	0.000129263	AC01G000970	HIC1	1665892	1667800	+	1272	-	- && Q9FTA0.1 RecName: Full=GEM-like protein 4 && PF02893:GRAM domain	GRAM
AC02G030140	65.66241246	53.95416817	111.8460195	522.5491973	215.7184424	568.0198343	77.15420003	435.429158	-2.498789803	9.12E-07	0.000131225	AC02G030140	HIC2	37772517	37780333	+	2050	-	- && Q84MD8.1 RecName: Full=Bifunctional riboflavin kinase/FMN phosphatase; Includes: RecName: Full=FMN phosphatase; AltName: Full=FMN phosphohydrolase; Includes: RecName: Full=Riboflavin kinase; AltName: Full=Flavokinase && PF13419:Haloacid dehalogenase-	-
AC09G006120	1394.462286	1917.233459	1830.848805	4319.209525	3640.094631	3835.476083	1714.181517	3931.593413	-1.197796616	9.14E-07	0.000131225	AC09G006120	HIC9	7486279	7491295	+	2800	-	- && Q94KD0.1 RecName: Full=Transcription initiation factor TFIID subunit 15b; AltName: Full=TBP-associated factor 15b; Short=AtTAF15b && PF00641:Zn-finger in Ran binding protein and others|PF00076:RNA recognition motif. (a.k.a. RRM, RBD, or RNP domain)	zf-RanBP
AC08G016230	2570.337856	3165.621281	2332.64446	1253.764402	1263.493734	1182.211413	2689.534532	1233.156517	1.125042369	9.15E-07	0.000131225	AC08G016230	HIC8	20430790	20434297	+	1438	-	- && Q9M0B8.1 RecName: Full=WAT1-related protein At4g30420 && PF00892:EamA-like transporter family	DUF6
AC13G010750	2920.249396	1832.581229	2890.866936	515.4757733	146.6885409	73.0157821	2547.899187	245.0600321	3.37653808	9.37E-07	0.000132882	AC13G010750	HIC13	13514476	13516043	+	1255	-	- && Q9LZW4.1 RecName: Full=CBL-interacting serine/threonine-protein kinase 14; AltName: Full=SNF1-related kinase 3.15; AltName: Full=SOS2-like protein kinase PKS24; AltName: Full=Serine/threonine-protein kinase SR1; Short=AtSR1 && PF00069:Protein kinase	Pkinase
AC05G103850	7514.026331	10500.59742	11708.56528	22921.43044	27964.5062	35189.31193	9907.729677	28691.74952	-1.534022613	9.38E-07	0.000132882	AC05G103850	HIC5	184959073	184966735	-	3656	-	- && - && PF13359:DDE superfamily endonuclease	-
AC03G028330	35.42314356	33.48879404	10.07621797	196.2875158	375.9664282	118.1137652	26.32938519	230.1225697	-3.122533539	9.69E-07	0.000136541	AC03G028330	HIC3	38474507	38491221	+	1183	-	- && - && -	-
AC10G015550	193.5313209	198.1420314	189.4328978	54.81903593	22.18818265	13.95889952	193.7020834	30.32203937	2.661855078	1.02E-06	0.000142935	AC10G015550	HIC10	19358745	19367855	-	2559	-	- && Q84XG9.1 RecName: Full=IAA-amino acid hydrolase ILR1-like 1; Flags: Precursor && PF01546:Peptidase family M20/M25/M40	Peptidase_M20
AC13G108770	899.4022548	1287.458082	1394.548567	3105.233132	3127.301077	4816.894096	1193.802968	3683.142768	-1.625511194	1.04E-06	0.000144176	AC13G108770	HIC13	188103915	188110348	-	2653	-	- && - && -	-
novel.2412	313.6244174	767.4515301	474.5898664	59.23992592	92.45076104	15.03266102	518.5552713	55.57444933	3.224402322	1.07E-06	0.000147951	-	HIC5	128845567	128846571	+	1005	-	- && - && -	-
AC10G013430	17.27958223	30.6980612	9.068596174	87.53362189	124.5003582	206.1622083	19.0154132	139.3987295	-2.870010432	1.08E-06	0.000148628	AC10G013430	HIC10	16740944	16754746	-	2559	-	- && - && PF09177:Syntaxin 6, N-terminal	-
AC13G109500	6.91183289	5.581465673	11.08383977	36.25129795	61.63384069	102.0073426	7.85904611	66.6308271	-3.088533999	1.09E-06	0.000149369	AC13G109500	HIC13	188869715	188873029	-	1590	-	- && O80437.1 RecName: Full=Glycerol-3-phosphate 2-O-acyltransferase 6; Short=AtGPAT6; AltName: Full=Glycerol-3-phosphate acyltransferase 6 && PF01553:Acyltransferase	Acyltransferase
AC02G141620	61.3425169	36.27952688	67.5106604	8.841779989	4.930707256	9.663853514	55.04423473	7.812113586	2.799840734	1.11E-06	0.000151481	AC02G141620	HIC2	215746821	215747255	+	357	-	- && - && -	-
AC02G029340	25.91937334	5.581465673	6.045730782	109.6380719	115.8716205	114.8924807	12.51552326	113.467391	-3.167828609	1.16E-06	0.00015728	AC02G029340	HIC2	36701159	36704236	+	2451	-	- && - && PF14383:DUF761-associated sequence motif	-
AC14G001940	6.047853779	3.720977115	4.030487188	25.64116197	48.07439574	97.71229664	4.599772694	57.14261812	-3.626299308	1.27E-06	0.000171176	AC14G001940	HIC14	2634892	2636354	-	1431	-	- && Q4PSE6.1 RecName: Full=Leucine-rich repeat extensin-like protein 7; Short=AtLRX7; Short=LRR/EXTENSIN7; AltName: Full=Cell wall hydroxyproline-rich glycoprotein; Flags: Precursor && -	-
AC05G085790	61.3425169	62.32636668	50.38108985	13.26266998	9.861414511	4.295046006	58.01665781	9.139710167	2.651382242	1.28E-06	0.000171229	AC05G085790	HIC5	162950848	162951598	+	625	-	- && - && -	-
AC10G023530	80.35005735	17.6746413	34.2591411	399.6484555	191.0649062	2116.38392	44.09461325	902.3657604	-4.353742283	1.38E-06	0.000184174	AC10G023530	HIC10	29992387	29995007	+	1461	-	- && Q9SJ81.1 RecName: Full=Fasciclin-like arabinogalactan protein 7; Flags: Precursor && PF02469:Fasciclin domain	-
AC15G056080	678.2236023	1186.9917	1272.62633	3048.64574	3892.793378	7061.055634	1045.947211	4667.498251	-2.157939092	1.44E-06	0.000190423	AC15G056080	HIC15	94648694	94651362	+	2615	-	- && Q8W491.1 RecName: Full=UDP-glycosyltransferase 73B3; AltName: Full=Flavonol 3-O-glucosyltransferase UGT73B3 && PF00201:UDP-glucoronosyl and UDP-glucosyl transferase	UDPGT
AC02G138450	60.47853779	169.3044588	667.0456297	22.98862797	11.09409132	20.40146853	298.9428754	18.16139594	4.034908737	1.51E-06	0.000199236	AC02G138450	HIC2	211282067	211288371	+	2168	-	- && Q9SGH6.1 RecName: Full=Alpha-dioxygenase 1; Short=Alpha DOX1; AltName: Full=Fatty acid dioxygenase AlphaDOX1; AltName: Full=Pathogen-induced oxygenase; AltName: Full=Plant alpha dioxygenase 1; Flags: Precursor && PF03098:Animal haem peroxidase	An_peroxidase
AC07G006660	1215.61861	728.3812704	664.0227643	308.5781216	168.8767235	179.3181708	869.3408814	218.9243386	1.987698654	1.61E-06	0.000209683	AC07G006660	HIC7	10291992	10293113	-	1043	-	- && Q9FYF9.1 RecName: Full=F-box protein At1g67340 && PF01753:MYND finger	zf-MYND
AC02G006230	794.8607824	1301.411746	1366.335157	446.5098894	305.7038498	268.4403754	1154.202562	340.2180382	1.761127547	1.62E-06	0.000209683	AC02G006230	HIC2	7836672	7840016	-	1880	-	- && Q8LC03.2 RecName: Full=Homeobox-leucine zipper protein ATHB-13; AltName: Full=HD-ZIP protein ATHB-13; AltName: Full=Homeodomain transcription factor ATHB-13 && PF02183:Homeobox associated leucine zipper|PF00046:Homeobox domain	Homeobox
AC08G013330	660.080041	565.5885215	636.8169757	264.3692217	214.4857656	139.5889952	620.8285128	206.1479942	1.589162443	1.62E-06	0.000209683	AC08G013330	HIC8	16587884	16592518	+	2553	-	- && - && -	-
AC07G069660	12.09570756	11.16293135	6.045730782	75.1551299	38.21298123	77.31082811	9.768123229	63.55964641	-2.697644829	1.67E-06	0.000215007	AC07G069660	HIC7	129122071	129127540	+	709	-	- && Q9SMC2.1 RecName: Full=Acetolactate synthase small subunit 1, chloroplastic; AltName: Full=Acetohydroxy-acid synthase small subunit; Short=AHAS; Short=ALS; Flags: Precursor && PF13710:ACT domain	-
AC15G018740	8.639791113	2.790732837	0	45.09307794	156.5499554	65.49945159	3.81017465	89.04749497	-4.51823466	1.72E-06	0.00021998	AC15G018740	HIC15	25341977	25344797	-	1969	-	- && Q9LMX7.1 RecName: Full=Cytochrome P450 78A5; AltName: Full=Protein KLUH && PF00067:Cytochrome P450	p450
novel.857	16.41560311	21.39561841	14.10670516	93.72286788	82.58934653	751.6330511	17.30597556	309.3150885	-4.159161543	1.73E-06	0.000220573	-	HIC13	29621898	29623347	+	1450	-	- && - && -	-
AC04G096290	423.3497645	593.4958499	781.9145145	1811.68072	1532.21728	2164.703187	599.5867097	1836.200395	-1.615176746	1.74E-06	0.000220573	AC04G096290	HIC4	172431187	172436212	+	1527	-	- && Q852U6.1 RecName: Full=Probable E3 ubiquitin-protein ligase RHY1A; AltName: Full=RING-H2 finger Y1a; AltName: Full=RING-H2 zinc finger protein RHY1a && PF13639:Ring finger domain	-
AC10G090850	1094.661534	3974.933804	6789.355669	557.9163173	135.5944495	381.185333	3952.983669	358.2320333	3.463218263	1.84E-06	0.000232546	AC10G090850	HIC10	150093062	150096945	+	1243	-	- && Q6RYA0.1 RecName: Full=Salicylic acid-binding protein 2; Short=NtSABP2; AltName: Full=Methyl salicylate esterase && PF12697:Alpha/beta hydrolase family	-
AC14G117020	4195.482564	10204.77974	7421.134535	1460.662054	1814.50027	619.5603864	7273.798946	1298.240904	2.486212895	1.86E-06	0.000233369	AC14G117020	HIC14	205552178	205552949	+	474	-	- && P93735.1 RecName: Full=Early light-induced protein 1, chloroplastic; Flags: Precursor && -	-
AC02G055120	82.07801557	135.8156647	139.051808	0	8.628737697	12.88513802	118.9818294	7.171291905	4.078260099	1.91E-06	0.000237188	AC02G055120	HIC2	68808846	68811321	-	663	-	- && O49561.2 RecName: Full=Gibberellin 2-beta-dioxygenase 8; AltName: Full=GA 2-oxidase 8; AltName: Full=Gibberellin 2-beta-hydroxylase 8; AltName: Full=Gibberellin 2-oxidase 8 && PF14226:non-haem dioxygenase in morphine synthesis N-terminal	-
AC04G105470	11.23172845	77.21027515	80.60974377	1.768355998	2.465353628	1.073761502	56.35058245	1.769157042	5.006175388	1.91E-06	0.000237188	AC04G105470	HIC4	185830873	185834186	-	996	-	- && Q5EAF2.1 RecName: Full=Type IV inositol polyphosphate 5-phosphatase 11; Short=At5PTase11 && PF03372:Endonuclease/Exonuclease/phosphatase family	Exo_endo_phos
AC09G021490	26.78335245	33.48879404	30.22865391	91.95451188	89.98540741	91.26972763	30.16693347	91.06988231	-1.595651632	1.96E-06	0.000242217	AC09G021490	HIC9	28740072	28749224	+	1869	-	- && Q8GWK2.2 RecName: Full=AP2-like ethylene-responsive transcription factor At2g41710 && PF00847:AP2 domain	AP2
novel.75	342.9997072	1060.478478	626.7407578	11.49431399	65.33187114	97.71229664	676.7396476	58.17949392	3.543468774	1.98E-06	0.000243688	-	HIC1	134999777	135008356	+	1256	-	- && Q9ATM6.1 RecName: Full=Aquaporin PIP2-4; AltName: Full=Plasma membrane intrinsic protein 2-4; AltName: Full=ZmPIP2-4; AltName: Full=ZmPIP2;4 && PF00230:Major intrinsic protein	-
AC16G017550	335.2238952	325.5854976	537.0624178	120.2482078	113.4062669	55.83559808	399.2906035	96.49669093	2.04783101	2.11E-06	0.000258698	AC16G017550	HIC16	21027603	21029080	+	1336	-	- && P20026.1 RecName: Full=Myb-related protein Hv1 && PF00249:Myb-like DNA-binding domain	Myb_DNA-binding
AC14G118130	1461.852656	1826.999764	2297.377697	5562.363791	5577.862583	12701.5248	1862.076706	7947.250392	-2.093599169	2.13E-06	0.000259406	AC14G118130	HIC14	206898796	206900397	-	1476	-	- && - && PF03763:Remorin, C-terminal region	-
novel.3493	68.25434979	210.235207	1247.435785	18.56773798	23.42085946	32.21284505	508.6417805	24.73381416	4.363027867	2.20E-06	0.000265684	-	HIC9	45454576	45455366	-	681	-	- && - && PF02428:Potato type II proteinase inhibitor family	-
AC12G027780	235.0023183	294.8874364	225.7072825	697.6164411	532.5163836	888.0007618	251.8656791	706.0445288	-1.487367239	2.20E-06	0.000265684	AC12G027780	HIC12	34314785	34316711	+	1663	-	- && Q0WUQ1.1 RecName: Full=BAG family molecular chaperone regulator 1; AltName: Full=Bcl-2-associated athanogene 1 && -	-
AC07G058690	6.047853779	4.651221394	7.05335258	100.7962919	51.77242618	26.84403754	5.917475918	59.80425186	-3.34381607	2.36E-06	0.000283217	AC07G058690	HIC7	111717449	111727453	+	3105	-	- && Q9SS90.1 RecName: Full=E3 ubiquitin-protein ligase RGLG1; AltName: Full=RING domain ligase 1 && PF07002:Copine	-
AC15G007400	4.319895556	9.302442789	2.015243594	51.28232393	87.52005379	33.28660655	5.212527313	57.36299476	-3.450460898	2.39E-06	0.000285135	AC15G007400	HIC15	9716481	9732287	+	5179	-	- && Q9LJX0.1 RecName: Full=ABC transporter B family member 19; Short=ABC transporter ABCB.19; Short=AtABCB19; AltName: Full=Multidrug resistance protein 11; AltName: Full=P-glycoprotein 19 && PF00664:ABC transporter transmembrane region	ABC_membrane
AC13G102670	169.3399058	133.0249319	105.8002887	44.20889994	18.49015221	24.69651454	136.0550421	29.13185556	2.209550435	2.43E-06	0.000288635	AC13G102670	HIC13	180544329	180547930	-	1836	-	- && - && PF12796:Ankyrin repeats (3 copies)|PF13637:Ankyrin repeats (many copies)|PF00635:MSP (Major sperm protein) domain	Motile_Sperm
AC14G020510	2455.428634	1778.627061	2292.339588	698.5006191	1034.215847	842.9027787	2175.465095	858.5397482	1.342029266	2.45E-06	0.000289892	AC14G020510	HIC14	26952827	26954514	+	1430	-	- && Q9ZW96.1 RecName: Full=LOB domain-containing protein 40; AltName: Full=ASYMMETRIC LEAVES 2-like protein 37; Short=AS2-like protein 37 && PF03195:Protein of unknown function DUF260	-
AC14G101400	1192.291174	989.7799127	1419.739112	3076.055258	3403.420683	6399.618549	1200.603399	4293.031497	-1.838269335	2.48E-06	0.000291046	AC14G101400	HIC14	182337540	182340214	+	1873	-	- && - && -	-
AC07G001570	622.9289392	560.0070559	595.5044821	1161.809891	1151.320144	1502.192341	592.8134924	1271.774125	-1.101116862	2.56E-06	0.000296525	AC07G001570	HIC7	2371628	2377566	-	3966	-	- && Q9LYR6.1 RecName: Full=Protein NRT1/ PTR FAMILY 6.1; Short=AtNPF6.1 && PF00854:POT family	-
novel.2943	0	0	0	30.06205196	27.11888991	9.663853514	0	22.28159846	-7.023012919	2.56E-06	0.000296525	-	HIC7	149411367	149412412	+	748	-	- && Q8LA14.2 RecName: Full=Putative phytosulfokines 6; Short=AtPSK3_2; Short=AtPSK6; Contains: RecName: Full=Phytosulfokine-alpha-like; Short=PSK-alpha-like; Short=Phytosulfokine-a-like; Contains: RecName: Full=Phytosulfokine-beta; Short=PSK-beta; Short=	-
AC04G000870	153.7882818	83.7219851	171.2957055	18.56773798	25.88621309	38.65541405	136.2686575	27.70312171	2.303117435	2.57E-06	0.000296525	AC04G000870	HIC4	963609	964686	+	596	-	- && - && -	-
AC03G056930	1302.016521	1463.274251	1887.275626	727.6784931	649.6206809	607.7490099	1550.855466	661.682728	1.228357512	2.57E-06	0.000296525	AC03G056930	HIC3	86722176	86726144	-	2987	-	- && Q653V7.1 RecName: Full=Probable alpha-glucosidase Os06g0675700; AltName: Full=Maltase; Flags: Precursor && PF16863:N-terminal barrel of NtMGAM and CtMGAM, maltase-glucoamylase|PF01055:Glycosyl hydrolases family 31|PF13802:Galactose mutarotase-like	Glyco_hydro_31
AC09G011630	13.82366578	2.790732837	16.12194875	389.9224975	351.312892	24.69651454	10.91211579	255.3106347	-4.549524288	2.61E-06	0.000299109	AC09G011630	HIC9	14407885	14411436	+	1258	-	- && P43288.3 RecName: Full=Shaggy-related protein kinase alpha; AltName: Full=ASK-alpha && PF00069:Protein kinase domain	Pkinase
AC04G015930	122.6850338	143.2576189	170.2880837	1116.716813	425.2735008	475.6763452	145.4102455	672.5555528	-2.210841141	2.64E-06	0.00030151	AC04G015930	HIC4	21976949	21979902	+	1718	-	- && Q6ZAL2.1 RecName: Full=Probable trehalose-phosphate phosphatase 6; Short=OsTPP6; AltName: Full=Trehalose 6-phosphate phosphatase && PF02358:Trehalose-phosphatase	-
novel.2140	74.30220357	82.79174082	88.67071814	25.64116197	27.11888991	18.25394553	81.92155418	23.67133247	1.791105227	2.79E-06	0.000317534	-	HIC3	23688853	23692913	-	1962	-	- && Q8BGF9.1 RecName: Full=Solute carrier family 25 member 44 && -	-
AC07G081540	3611.432685	5086.575717	5876.450321	12151.25824	14336.03135	23784.89102	4858.152907	16757.39353	-1.786341936	2.86E-06	0.000323351	AC07G081540	HIC7	145074691	145082164	-	2308	-	- && - && PF05633:Protein of unknown function (DUF793)	-
AC05G083910	13.82366578	10.23268707	4.030487188	61.00828192	144.2231872	50.46679057	9.362280012	85.23275324	-3.173098975	3.05E-06	0.000344105	AC05G083910	HIC5	160641479	160648273	-	2532	-	- && Q9ZU91.2 RecName: Full=Glucan endo-1,3-beta-glucosidase 3; AltName: Full=(1->3)-beta-glucan endohydrolase 3; Short=(1->3)-beta-glucanase 3; AltName: Full=Beta-1,3-endoglucanase 3; Short=Beta-1,3-glucanase 3; Flags: Precursor && PF07983:X8 domain|PF00	Glyco_hydro_17
AC03G014780	1105.029283	562.7977887	1159.772688	279.4002476	157.7826322	90.19596613	942.5332535	175.7929487	2.420873084	3.29E-06	0.000368138	AC03G014780	HIC3	20224029	20226030	-	1261	-	- && - && PF13920:Zinc finger, C3HC4 type (RING finger)	-
AC04G099600	1662.29581	2884.687509	2851.569686	853.2317689	345.1495079	580.9049723	2466.184335	593.0954164	2.055038818	3.30E-06	0.000368138	AC04G099600	HIC4	177183454	177192185	+	2039	-	- && Q9ZQ89.2 RecName: Full=Ureide permease 2; Short=AtUPS2 && PF07168:Ureide permease	-
AC10G013400	145.1484907	301.3991464	224.6996607	636.6081592	702.6257839	944.9101213	223.7490993	761.3813548	-1.767103456	3.40E-06	0.000376022	AC10G013400	HIC10	16701611	16702090	+	435	-	- && - && -	-
AC15G056270	363.7352058	749.7768888	670.0684951	1832.900992	2206.491497	4722.403084	594.5268632	2920.598524	-2.296583647	3.41E-06	0.000376022	AC15G056270	HIC15	94873189	94874702	+	1314	-	- && Q8W491.1 RecName: Full=UDP-glycosyltransferase 73B3; AltName: Full=Flavonol 3-O-glucosyltransferase UGT73B3 && PF00201:UDP-glucoronosyl and UDP-glucosyl transferase	UDPGT
novel.521	9.503770224	13.0234199	7.05335258	253.7590857	236.6739483	18.25394553	9.860180902	169.5623265	-4.102675726	3.41E-06	0.000376022	-	HIC12	1888370	1913007	+	971	-	- && P62316.1 RecName: Full=Small nuclear ribonucleoprotein Sm D2; Short=Sm-D2; AltName: Full=snRNP core protein D2 >P62317.1 RecName: Full=Small nuclear ribonucleoprotein Sm D2; Short=Sm-D2; AltName: Full=snRNP core protein D2 >Q3SZF8.1 RecName: Full=Sma	-
AC02G126350	2864.954733	2357.239003	3582.095489	971.7116208	1302.939392	763.4444276	2934.763075	1012.69848	1.535318059	3.48E-06	0.00038185	AC02G126350	HIC2	193986946	193991746	+	3052	-	- && Q9SZA7.3 RecName: Full=Probable disease resistance protein At4g33300 && PF00931:NB-ARC domain|PF05659:Arabidopsis broad-spectrum mildew resistance protein RPW8	NB-ARC
AC06G085650	79.48607824	85.58247366	100.7621797	30.06205196	22.18818265	15.03266102	88.61024387	22.42763188	1.971436806	3.53E-06	0.000384558	AC06G085650	HIC6	155043713	155044972	+	1224	-	- && Q9LIE6.1 RecName: Full=VQ motif-containing protein 22; Short=AtVQ22 && PF05678:VQ motif	-
AC05G056270	0	0.930244279	1.007621797	20.33609397	11.09409132	237.3012918	0.645955359	89.57715905	-7.150419453	3.54E-06	0.000384558	AC05G056270	HIC5	120448881	120451979	-	2238	-	- && P43298.1 RecName: Full=Receptor protein kinase TMK1; AltName: Full=BARK1-like kinase 1; AltName: Full=Transmembrane kinase 1; Flags: Precursor && PF07714:Protein tyrosine kinase	Pkinase_Tyr
AC07G001220	226.3625271	331.1669633	280.1188596	50.39814594	109.7082364	70.8682591	279.2161167	76.99154716	1.865249974	3.67E-06	0.000396428	AC07G001220	HIC7	1863996	1868909	-	1981	-	- && Q93ZY7.1 RecName: Full=Nudix hydrolase 12, mitochondrial; Short=AtNUDT12; Flags: Precursor && PF00293:NUDIX domain	NUDIX
AC10G002240	411.254057	925.5930575	887.7148032	3943.433875	1951.327396	5325.857048	741.5206392	3740.206106	-2.334778199	3.70E-06	0.000397839	AC10G002240	HIC10	2704121	2705426	-	1098	-	- && Q38857.1 RecName: Full=Xyloglucan endotransglucosylase/hydrolase protein 22; Short=At-XTH22; Short=XTH-22; AltName: Full=Touch protein 4; Flags: Precursor && PF00722:Glycosyl hydrolases family 16|PF06955:Xyloglucan endo-transglycosylase (XET) C-termi	-
AC08G021540	25.91937334	20.46537413	8.060974377	113.1747839	81.35666972	381.185333	18.14857395	191.9055955	-3.397994097	3.72E-06	0.000398645	AC08G021540	HIC8	27019859	27025750	+	2958	-	- && Q9LFS4.1 RecName: Full=Protein NSP-INTERACTING KINASE 1; Short=AtNIK1; AltName: Full=LRR receptor-like serine/threonine-protein kinase NIK1; Flags: Precursor && PF12799:Leucine Rich repeats (2 copies)|PF08263:Leucine rich repeat N-terminal domain|PF0	Pkinase
AC02G051510	54.43068401	215.8166727	334.5304366	11.49431399	23.42085946	26.84403754	201.5925978	20.58640366	3.297419239	3.83E-06	0.000405985	AC02G051510	HIC2	64128558	64130795	-	1223	-	- && Q9SXB8.3 RecName: Full=G-type lectin S-receptor-like serine/threonine-protein kinase At1g11330; Flags: Precursor && PF07714:Protein tyrosine kinase	Pkinase_Tyr
AC15G101030	4.319895556	1.860488558	2.015243594	5.305067993	75.19328565	315.6858814	2.731875903	132.0614117	-5.586221733	3.83E-06	0.000405985	AC15G101030	HIC15	175493984	175500787	+	4247	-	- && Q5Z9N5.1 RecName: Full=Leucine-rich repeat receptor-like kinase protein FLORAL ORGAN NUMBER1; Short=OsFON1; AltName: Full=CLV1-like LRR receptor kinase; Flags: Precursor && PF08263:Leucine rich repeat N-terminal domain|PF13855:Leucine rich repeat|PF0	Pkinase_Tyr
AC10G018560	4202.394397	4289.35637	4612.892587	9243.1968	7749.839129	7769.738225	4368.214451	8254.258051	-0.918187984	3.84E-06	0.000405985	AC10G018560	HIC10	23010863	23013180	-	2198	-	- && Q9FDW1.1 RecName: Full=Transcription factor MYB44; AltName: Full=Myb-related protein 44; Short=AtMYB44; AltName: Full=Myb-related protein R1; Short=AtMYBR1 && PF00249:Myb-like DNA-binding domain	Myb_DNA-binding
AC14G008460	377.5588716	346.0508717	502.8032767	92.83868988	34.51495079	11.81137652	408.80434	46.38833906	3.13251882	3.97E-06	0.000418615	AC14G008460	HIC14	11064038	11066688	-	1542	-	- && - && PF04720:PDDEXK-like family of unknown function	-
AC11G054840	118.3651382	134.8854204	160.2118657	45.09307794	53.005103	31.13908354	137.8208081	43.07908816	1.679625246	4.14E-06	0.000434058	AC11G054840	HIC11	99554678	99559266	-	1559	-	- && Q6AYB3.1 RecName: Full=Pre-mRNA-splicing factor ISY1 homolog && PF06246:Isy1-like splicing family	-
AC04G096510	54.43068401	14.88390846	16.12194875	213.9710757	128.1983886	729.0840595	28.47884707	357.084508	-3.644990856	4.20E-06	0.000438305	AC04G096510	HIC4	172708276	172709846	+	783	-	- && - && -	-
AC13G087520	9088.196271	11336.88703	11047.56538	2358.986901	1045.309938	3536.970386	10490.88289	2313.755742	2.180705823	4.31E-06	0.000448273	AC13G087520	HIC13	159096597	159107423	+	1889	-	- && Q9S9N9.1 RecName: Full=Cinnamoyl-CoA reductase 1; Short=AtCCR1; AltName: Full=Protein IRREGULAR XYLEM 4 && PF01370:NAD dependent epimerase/dehydratase family	Epimerase
novel.1929	0.863979111	0	0	2.652533997	36.98030442	254.4814759	0.287993037	98.03810476	-8.197249205	4.53E-06	0.000467992	-	HIC2	55589882	55591561	-	616	-	- && - && -	-
AC16G012170	856.2032993	857.6852251	801.0593287	454.4674914	371.035721	446.6847846	838.315951	424.0626657	0.982182651	4.54E-06	0.000467992	AC16G012170	HIC16	14012375	14018172	-	973	-	- && - && -	-
AC09G004210	380.150809	393.49333	377.8581739	177.7197778	170.1094003	114.8924807	383.8341043	154.2405529	1.314637292	4.56E-06	0.000468324	AC09G004210	HIC9	5123639	5127350	+	820	-	- && - && -	-
AC02G026710	12.95968667	20.46537413	18.13719235	231.6546357	622.501791	30.06532204	17.18741772	294.7405829	-4.10033754	4.61E-06	0.000471661	AC02G026710	HIC2	33582763	33585428	-	1547	-	- && Q9LWR2.1 RecName: Full=Probable aquaporin TIP4-3; AltName: Full=Tonoplast intrinsic protein 4-3; Short=OsTIP4;3 && PF00230:Major intrinsic protein	-
AC04G002410	2846.811172	2619.567889	3381.578751	1404.074662	1553.172785	1233.751965	2949.319271	1396.999804	1.078137239	4.73E-06	0.000481549	AC04G002410	HIC4	2896534	2902584	-	2637	-	- && Q8W250.2 RecName: Full=1-deoxy-D-xylulose 5-phosphate reductoisomerase, chloroplastic; Short=1-deoxyxylulose-5-phosphate reductoisomerase; Short=DXP reductoisomerase; AltName: Full=2-C-methyl-D-erythritol 4-phosphate synthase; Flags: Precursor && PF0	-
novel.718	317.0803338	428.8426126	443.3535907	1549.964032	812.3340203	1276.702425	396.4255124	1213.000159	-1.614227407	4.77E-06	0.000483705	-	HIC12	32592123	32592975	-	853	-	- && Q9ZPX9.2 RecName: Full=Calcium-binding protein KIC; AltName: Full=KCBP-interacting calcium-binding protein && -	-
AC02G035880	168.4759267	207.4444742	277.0959942	52.16650193	54.23777981	16.10642252	217.6721317	40.83690142	2.413647358	4.81E-06	0.000485611	AC02G035880	HIC2	45135057	45136860	+	1690	-	- && Q9AT54.1 RecName: Full=Scopoletin glucosyltransferase; AltName: Full=Phenylpropanoid:glucosyltransferase 1 && PF00201:UDP-glucoronosyl and UDP-glucosyl transferase	UDPGT
AC03G037710	738.7021401	789.7773928	1103.345868	318.3040796	118.3369741	213.6785388	877.2751336	216.7731975	2.014208043	4.83E-06	0.000485611	AC03G037710	HIC3	51497995	51505344	+	3090	-	- && Q53RH0.1 RecName: Full=Probable ethylene response sensor 1; Short=OsERS1; AltName: Full=Ethylene response factor 1 >A2XL32.1 RecName: Full=Probable ethylene response sensor 1; Short=OS-ERS1; AltName: Full=Ethylene response factor 1 && PF01590:GAF dom	HisKA
AC02G126000	312.7604383	161.8625045	450.4069433	2192.761437	835.7548798	9011.006521	308.3432954	4013.174279	-3.702258852	4.89E-06	0.000489387	AC02G126000	HIC2	193444517	193447987	-	2828	-	- && P29162.1 RecName: Full=L-ascorbate oxidase homolog; AltName: Full=Pollen-specific protein NTP303; Flags: Precursor && PF00394:Multicopper oxidase|PF07731:Multicopper oxidase|PF07732:Multicopper oxidase	-
AC15G021890	15.551624	45.58196966	38.28962829	179.4881338	336.5207702	119.1875267	33.14107399	211.7321435	-2.677030006	4.95E-06	0.000491827	AC15G021890	HIC15	29793252	29823549	+	7351	-	- && Q84ZL0.2 RecName: Full=Formin-like protein 5; AltName: Full=OsFH5 && -	-
AC16G011960	28.51131067	44.65172539	31.23627571	129.0899878	210.7877352	98.78605814	34.79977059	146.2212604	-2.069188199	4.95E-06	0.000491827	AC16G011960	HIC16	13774029	13795048	+	3382	-	- && Q6F6B5.2 RecName: Full=Protein ACCUMULATION AND REPLICATION OF CHLOROPLASTS 3; Flags: Precursor && -	-
AC06G098140	927.9135655	1129.316555	1648.46926	267.9059337	408.0160254	463.8649687	1235.233127	379.9289759	1.701663979	4.99E-06	0.000491827	AC06G098140	HIC6	171849823	171854475	-	3750	-	- && Q9SGP2.1 RecName: Full=Receptor-like protein kinase HSL1; AltName: Full=Protein HAESA-LIKE1; Flags: Precursor && PF00069:Protein kinase domain|PF13855:Leucine rich repeat|PF08263:Leucine rich repeat N-terminal domain	Pkinase
AC12G009480	273.8813783	322.7947648	213.615821	62.77663792	54.23777981	109.5236732	270.0973213	75.51269696	1.838368859	4.99E-06	0.000491827	AC12G009480	HIC12	11177422	11181039	+	918	-	- && C0HJB3.1 RecName: Full=Alpha-mannosidase; Short=JBM; Short=Jbalpha-man; Contains: RecName: Full=Alpha-mannosidase, heavy subunit; Contains: RecName: Full=Alpha-mannosidase, light subunit && PF07748:Glycosyl hydrolases family 38 C-terminal domain	-
AC10G089060	115.7732009	120.9317563	356.6981162	19.45191598	38.21298123	32.21284505	197.8010244	29.95924742	2.728597435	5.32E-06	0.000521325	AC10G089060	HIC10	146945258	146955028	-	1427	-	- && Q9SE93.1 RecName: Full=Polyneuridine-aldehyde esterase; AltName: Full=Polyneuridine aldehyde esterase; Flags: Precursor && PF12697:Alpha/beta hydrolase family	-
AC09G010280	887.3065473	2471.659049	3524.661046	226.3495677	552.2392126	306.0220279	2294.542214	361.5369361	2.66674623	5.37E-06	0.000522272	AC09G010280	HIC9	12578646	12580513	-	1499	-	- && C7G304.1 RecName: Full=Galactinol synthase 2; Short=GolS-2; Short=SlGolS2 && PF01501:Glycosyl transferase family 8	Glyco_transf_8
AC13G109060	245.3700676	263.2591309	275.0807506	570.2948093	988.6068047	1724.460971	261.2366497	1094.454195	-2.066657258	5.37E-06	0.000522272	AC13G109060	HIC13	188370610	188382528	-	4552	-	- && P32811.1 RecName: Full=Alpha-glucan phosphorylase, H isozyme; AltName: Full=Starch phosphorylase H && PF00343:Carbohydrate phosphorylase	-
AC04G001000	5106.980527	7592.653804	9496.835437	19550.05973	19435.61532	28771.43943	7398.823256	22585.70483	-1.61007257	5.40E-06	0.000523504	AC04G001000	HIC4	1085980	1091570	+	2043	-	- && Q7GCL7.1 RecName: Full=NAC domain-containing protein 74; Short=ONAC074 && PF02365:No apical meristem (NAM) protein	NAM
AC04G000640	495.0600307	1495.8328	2632.915756	280.2844256	178.738138	246.9651454	1541.269529	235.3292363	2.710654459	5.61E-06	0.000541649	AC04G000640	HIC4	677351	682130	+	3149	-	- && Q5VQG4.1 RecName: Full=Galactinol--sucrose galactosyltransferase; AltName: Full=Raffinose synthase && PF05691:Raffinose synthase or seed imbibition protein Sip1	-
AC12G028000	326.5841041	388.8421086	744.632508	1874.457358	2003.099823	9452.322498	486.6862402	4443.293226	-3.190732777	5.79E-06	0.000554653	AC12G028000	HIC12	34604180	34604704	+	477	-	- && Q9CAN9.1 RecName: Full=Ethylene-responsive transcription factor ERF026 && -	-
AC11G049970	4533.298397	4855.875136	5038.108985	2152.089249	1231.444137	2066.99089	4809.094173	1816.841426	1.403992159	5.80E-06	0.000554653	AC11G049970	HIC11	93349707	93355980	-	1557	-	- && Q9SLN8.1 RecName: Full=2-alkenal reductase (NADP(+)-dependent); AltName: Full=Alkenal double bound reductase; AltName: Full=Allylic alcohol dehydrogenase 1; Short=allyl-ADH1; AltName: Full=Flavin-free double bond reductase; Short=NtDBR; AltName: Full	ADH_zinc_N
AC08G052800	0	0	0	7.95760199	38.21298123	21.47523003	0	22.54860442	-7.032470476	5.82E-06	0.000554653	AC08G052800	HIC8	68943521	68948000	+	1431	-	- && Q9C667.1 RecName: Full=Chaperonin 60 subunit beta 4, chloroplastic; Short=CPN-60 beta 4; Flags: Precursor && PF00118:TCP-1/cpn60 chaperonin family	-
AC10G093960	143.4205325	157.2112831	68.5182822	498.6763914	1331.290959	419.8407471	123.0500326	749.9360325	-2.606283546	5.89E-06	0.000559734	AC10G093960	HIC10	154699900	154703965	-	1920	-	- && Q9SV71.1 RecName: Full=Cytochrome b561 and DOMON domain-containing protein At4g12980; AltName: Full=Protein b561A.tha15; Flags: Precursor && PF03188:Eukaryotic cytochrome b561|PF04526:Protein of unknown function (DUF568)	Cytochrom_B561
AC03G036820	86.39791113	36.27952688	77.58687837	819.633005	113.4062669	2042.294376	66.75477213	991.7778826	-3.89307924	5.92E-06	0.00055991	AC03G036820	HIC3	50340133	50341841	-	1308	-	- && - && PF05553:Cotton fibre expressed protein	-
AC15G083330	91.58178579	154.4205503	475.5974882	34.48294196	29.58424353	26.84403754	240.5332748	30.30374101	2.986424448	5.97E-06	0.000562722	AC15G083330	HIC15	148569125	148571525	-	1597	-	- && O23090.1 RecName: Full=Transcription factor bHLH14; AltName: Full=Basic helix-loop-helix protein 14; Short=AtbHLH14; Short=bHLH 14; AltName: Full=Transcription factor EN 33; AltName: Full=bHLH transcription factor bHLH014 && PF14215:bHLH-MYC and R2R3	HLH
AC03G024130	6.91183289	4.651221394	4.030487188	13.26266998	162.7133394	96.63853514	5.197847158	90.87151485	-4.119550691	6.03E-06	0.000565901	AC03G024130	HIC3	32460062	32460524	+	351	-	- && P46608.1 RecName: Full=Homeobox protein SBH1 && PF03790:KNOX1 domain|PF03791:KNOX2 domain	KNOX2
AC06G085550	1222.530442	1403.738617	1711.949433	5754.230417	4676.775832	31679.18558	1446.072831	14036.73061	-3.279016781	6.15E-06	0.000575665	AC06G085550	HIC6	154953438	154956795	+	1704	-	- && Q6ZAL2.1 RecName: Full=Probable trehalose-phosphate phosphatase 6; Short=OsTPP6; AltName: Full=Trehalose 6-phosphate phosphatase && PF02358:Trehalose-phosphatase	-
AC16G068140	40.60701823	50.23319106	60.45730782	124.6690978	212.020412	155.6954177	50.4325057	164.1283092	-1.702088019	6.28E-06	0.000585073	AC16G068140	HIC16	116794338	116805671	-	4609	-	- && Q0J7U6.1 RecName: Full=Protein TPR2; AltName: Full=Aberrant spikelet and panicle 1; AltName: Full=Lissencephaly type-1-like 1; Short=OsLIS-L1; AltName: Full=Protein ASP1; AltName: Full=Protein LIS-L1; AltName: Full=Protein REL2; AltName: Full=Protein	-
AC05G087420	2714.622368	2116.305734	2763.906589	1234.312486	735.9080579	942.7625983	2531.611564	970.9943809	1.381860571	6.56E-06	0.000609017	AC05G087420	HIC5	164964166	164968944	-	840	-	- && Q5VRH4.1 RecName: Full=Homogentisate 1,2-dioxygenase; AltName: Full=Homogentisate oxygenase; AltName: Full=Homogentisic acid oxidase; AltName: Full=Homogentisicase && PF04209:homogentisate 1,2-dioxygenase	-
novel.1540	177.1157178	261.3986424	275.0807506	91.95451188	83.82202334	90.19596613	237.8650369	88.65750045	1.421841771	6.65E-06	0.000615142	-	HIC16	36736704	36755815	+	1707	-	- && Q07423.1 RecName: Full=Hexose carrier protein HEX6 && -	-
novel.2573	698.959101	558.1465673	923.9891879	237.8438817	65.33187114	92.34348913	727.0316187	131.8397473	2.459280944	6.71E-06	0.000617809	-	HIC5	149563860	149565290	-	1431	-	- && Q9LTA2.1 RecName: Full=AT-hook motif nuclear-localized protein 17 && -	-
AC04G071230	391.3825374	400.9352842	416.1478022	206.0134737	128.1983886	141.7365182	402.8218746	158.6494602	1.340230897	7.03E-06	0.000645244	AC04G071230	HIC4	129067359	129068714	-	825	-	- && - && PF13419:Haloacid dehalogenase-like hydrolase	-
novel.1571	34.55916445	37.20977115	40.30487188	5.305067993	4.930707256	8.590092012	37.35793583	6.275289087	2.573034041	7.24E-06	0.000659179	-	HIC16	1043256	1050249	-	1261	-	- && Q8VZG8.3 RecName: Full=MDIS1-interacting receptor like kinase 2; Short=AtMIK2; AltName: Full=Probable LRR receptor-like serine/threonine-protein kinase At4g08850; Flags: Precursor && PF13855:Leucine rich repeat	-
AC06G110830	830.2839259	826.9871639	1343.159855	3479.240426	2581.225248	7135.145178	1000.143648	4398.536951	-2.136945475	7.25E-06	0.000659179	AC06G110830	HIC6	188569068	188572613	-	3465	-	- && Q9LHF1.1 RecName: Full=Leucine-rich repeat extensin-like protein 4; Short=AtLRX4; Short=LRR/EXTENSIN4; AltName: Full=Cell wall hydroxyproline-rich glycoprotein; Flags: Precursor && -	-
AC14G015840	921.8657117	840.9408281	860.5090147	268.7901117	448.6943603	271.6616599	874.4385182	329.7153773	1.409039413	7.27E-06	0.000659179	AC14G015840	HIC14	20454885	20456294	-	1265	-	- && Q0JKZ0.1 RecName: Full=Cinnamoyl-CoA reductase-like SNL6; AltName: Full=Protein SUPPRESSOR OF NH1-MEDIATED LESION 6 && -	-
novel.2475	81.21403646	241.8635125	680.144713	28.29369596	19.72282902	46.17174457	334.4074207	31.39608985	3.411098283	7.76E-06	0.00070151	-	HIC5	168521744	168525196	+	1334	-	- && B7VJ21.1 RecName: Full=5'-methylthioadenosine/S-adenosylhomocysteine nucleosidase; Short=MTA/SAH nucleosidase; Short=MTAN; AltName: Full=5'-methylthioadenosine nucleosidase; Short=MTA nucleosidase; AltName: Full=S-adenosylhomocysteine nucleosidase; S	-
AC03G021730	2.591937334	2.790732837	5.038108985	48.62978994	16.02479858	57.98312108	3.473593052	40.87923653	-3.573588408	8.45E-06	0.000760916	AC03G021730	HIC3	29338124	29342854	-	1725	-	- && Q9SFB5.1 RecName: Full=Serine carboxypeptidase-like 27; Flags: Precursor && PF00450:Serine carboxypeptidase	Peptidase_S10
AC09G009800	170.2038849	120.9317563	145.0975388	46.86143394	23.42085946	12.88513802	145.41106	27.72247714	2.378960892	8.48E-06	0.000761161	AC09G009800	HIC9	11897255	11900193	-	2103	-	- && Q9FDW1.1 RecName: Full=Transcription factor MYB44; AltName: Full=Myb-related protein 44; Short=AtMYB44; AltName: Full=Myb-related protein R1; Short=AtMYBR1 && PF00249:Myb-like DNA-binding domain	Myb_DNA-binding
AC05G067440	6.047853779	3.720977115	6.045730782	28.29369596	32.04959716	57.98312108	5.271520559	39.44213807	-2.902312386	8.60E-06	0.000766903	AC05G067440	HIC5	139276405	139282171	-	2221	-	- && - && PF06941:5' nucleotidase, deoxy (Pyrimidine), cytosolic type C protein (NT5C)	-
AC05G001140	236.7302765	465.1221394	1490.272638	92.83868988	8.628737697	40.80293706	730.7083513	47.42345488	3.94000562	8.61E-06	0.000766903	AC05G001140	HIC5	1826577	1836741	-	4872	-	- && A7LXU3.1 RecName: Full=Beta-glucosidase BoGH3B; AltName: Full=Glycosyl hydrolase family protein 3B; Short=BoGH3B; Flags: Precursor && PF00933:Glycosyl hydrolase family 3 N terminal domain|PF01915:Glycosyl hydrolase family 3 C-terminal domain	Glyco_hydro_3
novel.3494	138.2366578	337.6786732	2009.197863	38.01965395	17.25747539	79.45835111	828.3710648	44.91182682	4.203840037	8.69E-06	0.000771052	-	HIC9	45465664	45466365	-	588	-	- && - && PF02428:Potato type II proteinase inhibitor family	-
AC04G103640	9.503770224	0.930244279	4.030487188	36.25129795	261.3274845	41.87669856	4.821500564	113.151827	-4.541325066	8.76E-06	0.000774511	AC04G103640	HIC4	183196434	183198340	+	1302	-	- && Q8LER3.2 RecName: Full=Probable xyloglucan endotransglucosylase/hydrolase protein 7; Short=At-XTH7; Short=XTH-7; Flags: Precursor && PF06955:Xyloglucan endo-transglycosylase (XET) C-terminus|PF00722:Glycosyl hydrolases family 16	-
AC15G009950	228.0904854	302.3293906	146.1051606	77.8076639	61.63384069	53.68807508	225.5083455	64.37652656	1.80630547	8.84E-06	0.000779095	AC15G009950	HIC15	12829319	12836167	-	648	-	- && Q402F4.1 RecName: Full=Tobamovirus multiplication protein 1; Short=NtTOM1 && PF06454:Protein of unknown function (DUF1084)	-
AC03G012650	11.23172845	17.6746413	14.10670516	49.51396794	61.63384069	113.8187192	14.33769163	74.9888426	-2.387487244	8.98E-06	0.000787866	AC03G012650	HIC3	17759238	17763100	+	3051	-	- && Q9FYK0.1 RecName: Full=Receptor-like kinase TMK2; AltName: Full=BARK1-like kinase 3; AltName: Full=Leucine-rich repeat receptor-like kinases TMK2; AltName: Full=Transmembrane kinase 2; Flags: Precursor && PF08263:Leucine rich repeat N-terminal domain	Pkinase
AC12G029950	9343.070109	8062.427165	9866.632637	2262.611499	1461.954701	3876.279021	9090.70997	2533.615074	1.843120999	9.57E-06	0.000837041	AC12G029950	HIC12	37420290	37420694	-	354	-	- && O03982.1 RecName: Full=Heavy metal-associated isoprenylated plant protein 39; Short=AtHIP39; Flags: Precursor && -	-
AC02G053390	295.480856	330.236719	397.002988	146.7735478	67.79722476	96.63853514	340.9068544	103.7364359	1.710619342	9.65E-06	0.000839931	AC02G053390	HIC2	66638267	66640853	+	1056	-	- && - && -	-
AC12G034310	0.863979111	0	0	15.03102598	11.09409132	124.5563342	0.287993037	50.22715049	-7.232601301	9.67E-06	0.000839931	AC12G034310	HIC12	42898499	42899657	+	885	-	- && Q9LX82.1 RecName: Full=Transcription factor MYB48; AltName: Full=Myb-related protein 48; Short=AtMYB48 && PF00249:Myb-like DNA-binding domain	Myb_DNA-binding
novel.2321	3644.263891	3978.654781	6904.224554	19323.71017	11584.6967	31019.89602	4842.381075	20642.76763	-2.091887404	9.99E-06	0.000864613	-	HIC4	27582030	27692211	-	2516	-	- && Q9ZPE7.1 RecName: Full=Protein EXORDIUM; Flags: Precursor && -	-
AC08G120300	954.6969179	755.3583544	983.4388739	2692.322007	3225.915222	14331.49476	897.8313821	6749.910663	-2.910351212	1.02E-05	0.000877489	AC08G120300	HIC8	190916032	190923161	-	3326	-	- && Q8L7V3.1 RecName: Full=Probable methyltransferase PMT26 && PF03141:Putative S-adenosyl-L-methionine-dependent methyltransferase	-
AC05G064200	87.26189024	134.8854204	156.1813785	18.56773798	40.67833486	32.21284505	126.1095631	30.48630596	2.059349586	1.03E-05	0.000883023	AC05G064200	HIC5	134286370	134289572	-	850	-	- && - && -	-
AC01G066470	0.863979111	1.860488558	0	21.22027197	14.79212177	92.34348913	0.90815589	42.78529429	-5.53581168	1.05E-05	0.000894537	AC01G066470	HIC1	121097672	121098190	+	480	-	- && Q9FGJ6.1 RecName: Full=RING-H2 finger protein ATL79; AltName: Full=RING-type E3 ubiquitin transferase ATL79; Flags: Precursor && PF13639:Ring finger domain	-
AC03G035260	0.863979111	0	0	17.68355998	60.40116388	15.03266102	0.287993037	31.03912829	-6.532356351	1.07E-05	0.000910267	AC03G035260	HIC3	48048437	48051001	-	1146	-	- && Q9SB81.2 RecName: Full=Peroxidase 42; Short=Atperox P42; AltName: Full=ATP1a/ATP1b; AltName: Full=PRXR1; Flags: Precursor && PF00141:Peroxidase	-
AC05G077270	24.19141512	27.90732837	21.16005774	129.9741658	83.82202334	67.6469746	24.41960041	93.81438793	-1.94420137	1.08E-05	0.00091399	AC05G077270	HIC5	152265803	152271380	-	3334	-	- && Q8L796.2 RecName: Full=Phosphatidylinositol 4-phosphate 5-kinase 2; Short=AtPIP5K2; AltName: Full=1-phosphatidylinositol 4-phosphate kinase 2; AltName: Full=Diphosphoinositide kinase 2; AltName: Full=PtdIns(4)P-5-kinase 2 && PF01504:Phosphatidylinosi	PIP5K
AC16G011230	8638.063154	10147.10459	11062.67971	18247.66554	20066.74585	18332.33012	9949.282486	18882.24717	-0.924379622	1.11E-05	0.000939564	AC16G011230	HIC16	12851869	12853306	-	1414	-	- && - && -	-
AC10G001930	31.96722712	36.27952688	42.32011548	70.73423991	298.307789	555.1346963	36.85562316	308.0589084	-3.063331084	1.12E-05	0.000946632	AC10G001930	HIC10	2342672	2360785	+	2883	-	- && Q9LF79.1 RecName: Full=Calcium-transporting ATPase 8, plasma membrane-type; AltName: Full=Ca(2+)-ATPase isoform 8 && PF00689:Cation transporting ATPase, C-terminus|PF00702:haloacid dehalogenase-like hydrolase|PF00122:E1-E2 ATPase	Cation_ATPase_C
novel.2078	748.2059103	264.1893752	598.5273475	54.81903593	133.1290959	125.6300957	536.974211	104.5260758	2.363963546	1.13E-05	0.000951852	-	HIC3	45130336	45131146	+	811	-	- && - && -	-
AC02G067480	212.5388614	14.88390846	66.50303861	1017.688877	639.7592664	2559.84742	97.97526948	1405.765188	-3.841912995	1.14E-05	0.000955248	AC02G067480	HIC2	85083007	85085410	-	2149	-	- && - && PF06219:Protein of unknown function (DUF1005)	-
AC13G025310	3638.216037	4953.550785	6049.76127	12979.73302	11860.8163	23111.64256	4880.509364	15984.06396	-1.711564468	1.18E-05	0.000984731	AC13G025310	HIC13	33886149	33887124	-	741	-	- && O04133.1 RecName: Full=Protein SRC2; AltName: Full=Protein SOYBEAN GENE REGULATED BY COLD 2 && -	-
AC16G041190	433.7175139	576.7514529	1384.472349	212.2027197	77.65863927	100.9335811	798.313772	130.26498	2.612694163	1.18E-05	0.000984731	AC16G041190	HIC16	60581817	60599122	+	9699	-	- && Q8GU82.2 RecName: Full=ABC transporter G family member 45; Short=OsABCG45; AltName: Full=Pleiotropic drug resistance protein 1; Short=OsPDR1 && PF00005:ABC transporter|PF08370:Plant PDR ABC transporter associated|PF01061:ABC-2 type transporter	ABC2_membrane
AC08G014400	267.8335245	241.8635125	471.567001	88.41779989	22.18818265	63.35192859	327.0880127	57.98597038	2.488834543	1.19E-05	0.000984731	AC08G014400	HIC8	18073460	18076694	+	2942	-	- && Q9FKM3.1 RecName: Full=AAA-ATPase At5g57480; Flags: Precursor && PF00004:ATPase family associated with various cellular activities (AAA)|PF14363:Domain associated at C-terminal with AAA	AAA
AC16G002870	325.7201249	363.725513	255.9359365	133.5108778	67.79722476	61.20440559	315.1271915	87.50416939	1.843084193	1.20E-05	0.000984731	AC16G002870	HIC16	3132354	3147129	-	4451	-	- && - && -	-
AC01G063030	399.1583494	330.236719	419.1706676	946.0704588	1788.614057	9644.525807	382.8552453	4126.403441	-3.430012455	1.20E-05	0.000984731	AC01G063030	HIC1	116142848	116143507	-	630	-	- && Q9CAN9.1 RecName: Full=Ethylene-responsive transcription factor ERF026 && PF00847:AP2 domain	AP2
AC15G024960	47.51885112	51.16343534	105.8002887	179.4881338	530.05103	360.7838645	68.16085838	356.7743428	-2.388905841	1.21E-05	0.000989519	AC15G024960	HIC15	35532846	35533412	-	498	-	- && O22533.1 RecName: Full=Zinc finger protein ZAT6; AltName: Full=COLD INDUCED ZINC FINGER PROTEIN 2 && PF13912:C2H2-type zinc finger	-
AC08G044980	1268.321335	2579.567385	2870.7145	376.6598275	22.18818265	138.5152337	2239.534407	179.1210813	3.642304229	1.21E-05	0.000990359	AC08G044980	HIC8	57798251	57802243	-	1867	-	- && Q9LVE0.1 RecName: Full=Protein NRT1/ PTR FAMILY 6.4; Short=AtNPF6.4; AltName: Full=Nitrate transporter 1.3 && PF00854:POT family	-
AC02G129360	1287.328876	2165.608681	2306.446293	4575.621144	5657.986576	5060.637957	1919.794617	5098.081892	-1.409081465	1.22E-05	0.000998372	AC02G129360	HIC2	198647269	198652426	-	2082	-	- && Q2QN36.1 RecName: Full=Probable protein phosphatase 2C 78; Short=OsPP2C78 && PF00481:Protein phosphatase 2C	PP2C
AC05G090920	70.84628712	87.44296221	83.63260916	289.1262056	176.2727844	476.7501067	80.6406195	314.0496989	-1.962440152	1.25E-05	0.00101317	AC05G090920	HIC5	169135582	169139722	+	3346	-	- && - && PF14383:DUF761-associated sequence motif	-
AC09G015390	632.4327094	1165.596081	929.0272969	3645.465889	2006.797853	2928.147615	909.0186959	2860.137119	-1.653976353	1.28E-05	0.001036276	AC09G015390	HIC9	19760042	19761488	+	1357	-	- && O22259.1 RecName: Full=Ethylene-responsive transcription factor ERF071 && PF00847:AP2 domain	AP2
AC01G074060	2718.942263	1519.088907	2808.241948	962.8698408	544.8431517	532.5857048	2348.757706	680.0995658	1.787428262	1.28E-05	0.001036276	AC01G074060	HIC1	130762044	130770652	-	2911	-	- && Q10P87.1 RecName: Full=Actin-depolymerizing factor 5; Short=ADF-5; Short=OsADF5 && PF00241:Cofilin/tropomyosin-type actin-binding protein	Cofilin_ADF
AC12G092230	348.1835818	247.4449782	378.8657957	130.8583438	61.63384069	99.85981964	324.8314519	97.45066806	1.731724042	1.39E-05	0.001121312	AC12G092230	HIC12	141107823	141109226	-	1215	-	- && - && PF05003:Protein of unknown function (DUF668)|PF11961:Domain of unknown function (DUF3475)	-
AC05G073210	762.0295761	1770.254863	2028.342678	221.9286777	45.60904211	302.8007434	1520.209039	190.1128211	2.998170895	1.40E-05	0.001123555	AC05G073210	HIC5	147248510	147250374	+	1686	-	- && F8WKW1.1 RecName: Full=7-deoxyloganetin glucosyltransferase; AltName: Full=Genipin glucosyltransferase; AltName: Full=UDP-glucose glucosyltransferase 2; Short=GjUGT2; AltName: Full=UDP-glycosyltransferase 85A24 && PF00201:UDP-glucoronosyl and UDP-glu	UDPGT
AC11G028130	595.2816077	754.4281102	741.6096426	1301.510014	1370.736617	1624.601152	697.1064535	1432.282594	-1.039021664	1.43E-05	0.001146051	AC11G028130	HIC11	56845662	56855372	-	4392	-	- && Q94JM3.2 RecName: Full=Auxin response factor 2; AltName: Full=ARF1-binding protein; Short=ARF1-BP; AltName: Full=Protein MEGAINTEGUMENTA && -	-
AC07G003200	1865.330901	1889.32613	2513.008762	4069.871329	6514.696961	4966.146945	2089.221931	5183.571745	-1.310945654	1.47E-05	0.001171094	AC07G003200	HIC7	4866106	4869369	+	1098	-	- && Q9LYV6.1 RecName: Full=GEM-like protein 5 && PF02893:GRAM domain	GRAM
AC10G026450	129.5968667	184.1883672	119.9069939	55.70321393	28.35156672	39.72917556	144.5640759	41.26131874	1.798996808	1.49E-05	0.00118247	AC10G026450	HIC10	33952930	33960326	+	2615	-	- && Q9LUA9.1 RecName: Full=Zinc finger protein CONSTANS-LIKE 10 && PF06203:CCT motif	CCT
AC09G005510	459.6368872	558.1465673	520.9404691	94.60704588	9.861414511	7.516330511	512.9079745	37.32826363	3.771030326	1.52E-05	0.001200883	AC09G005510	HIC9	6715684	6717410	+	1431	-	- && O22040.2 RecName: Full=Mitogen-activated protein kinase kinase kinase ANP1; AltName: Full=Arabidopsis NPK1-related kinase 1 && PF00069:Protein kinase domain	Pkinase
AC16G020570	2.591937334	1.860488558	0	1.768355998	75.19328565	286.6943209	1.484141964	121.2186542	-6.329798317	1.53E-05	0.001203691	AC16G020570	HIC16	25473451	25478246	+	2488	-	- && Q9LI65.1 RecName: Full=WAT1-related protein At3g30340 && PF00892:EamA-like transporter family	DUF6
AC05G062460	0.863979111	0	1.007621797	123.7849198	114.6389437	1.073761502	0.623866969	79.83254168	-7.005323785	1.53E-05	0.001203932	AC05G062460	HIC5	131532758	131537676	+	3928	-	- && Q9LYG9.1 RecName: Full=Mechanosensitive ion channel protein 10; AltName: Full=Mechanosensitive channel of small conductance-like 10; AltName: Full=MscS-Like protein 10; Short=AtMSL10 && PF00924:Mechanosensitive ion channel	-
AC05G084520	3493.931526	4264.239774	5798.863442	18466.05751	9490.37879	31324.84428	4519.011581	19760.42686	-2.128568166	1.55E-05	0.001211858	AC05G084520	HIC5	161399646	161402084	-	2031	-	- && Q54I39.1 RecName: Full=IST1-like protein && PF03398:Regulator of Vps4 activity in the MVB pathway	-
AC05G073340	346.4556236	615.8217126	595.5044821	137.9317678	218.1837961	140.6627567	519.2606061	165.5927735	1.650732939	1.58E-05	0.00123128	AC05G073340	HIC5	147534163	147536198	+	1857	-	- && F8WKW1.1 RecName: Full=7-deoxyloganetin glucosyltransferase; AltName: Full=Genipin glucosyltransferase; AltName: Full=UDP-glucose glucosyltransferase 2; Short=GjUGT2; AltName: Full=UDP-glycosyltransferase 85A24 && PF00201:UDP-glucoronosyl and UDP-glu	UDPGT
AC14G015150	1308.064374	969.3145386	1563.829029	389.0383195	543.6104749	556.2084578	1280.402647	496.2857507	1.368017403	1.60E-05	0.001244296	AC14G015150	HIC14	19332030	19336315	+	1959	-	- && H2DH21.1 RecName: Full=Cytochrome P450 CYP72A219; AltName: Full=Cytochrome P450 CYP72A129 [Panax ginseng] && PF00067:Cytochrome P450	p450
novel.1763	15.551624	9.302442789	7.05335258	39.78800995	61.63384069	288.8418439	10.63580646	130.0878982	-3.607404767	1.62E-05	0.00125717	-	HIC2	64541892	64543408	+	733	-	- && - && -	-
novel.2636	114.9092218	107.9083363	162.2271093	303.2730536	289.6790513	382.2590945	128.3482225	325.0703998	-1.342206958	1.63E-05	0.00125717	-	HIC6	819998	823864	+	1560	-	- && - && -	-
novel.1794	16.41560311	33.48879404	14.10670516	81.3443759	85.05470016	168.5805557	21.3370341	111.6598773	-2.386397859	1.63E-05	0.00125717	-	HIC2	132117493	132119270	+	1778	-	- && Q9FG13.1 RecName: Full=Probable carboxylesterase 15; AltName: Full=AtCXE15 && PF07859:alpha/beta hydrolase fold	Abhydrolase_3
AC01G052410	104.5414725	85.58247366	89.67833994	20.33609397	1.232676814	6.442569009	93.26742869	9.337113266	3.282053118	1.66E-05	0.001276845	AC01G052410	HIC1	99965118	99966668	+	645	-	- && - && -	-
AC08G023490	7488.970936	8589.875671	9245.93761	17910.79372	20414.36071	36206.16407	8441.594739	24843.77284	-1.557301377	1.67E-05	0.001277874	AC08G023490	HIC8	29504136	29505947	-	1151	-	- && Q9SSF0.1 RecName: Full=Heavy metal-associated isoprenylated plant protein 16; Short=AtHIP16; AltName: Full=Farnesylated protein 4; Short=AtFP4; Flags: Precursor && -	-
AC10G032350	52.70272579	108.8385806	186.4100325	2.652533997	0	15.03266102	115.9837796	5.895065006	4.293176268	1.68E-05	0.001283445	AC10G032350	HIC10	42386111	42389066	-	1176	-	- && P48979.1 RecName: Full=Polygalacturonase; Short=PG; AltName: Full=Pectinase; Flags: Precursor [Prunus persica] && PF00295:Glycosyl hydrolases family 28	-
novel.1145	2686.111057	2969.339738	3248.572674	1741.830658	1579.058999	1563.396746	2968.007823	1628.095468	0.866051841	1.69E-05	0.00128908	-	HIC14	179182432	179217032	+	1073	-	- && P25317.1 RecName: Full=Probable glutathione S-transferase parA; AltName: Full=Auxin-regulated protein parA; AltName: Full=STR246C protein && PF02798:Glutathione S-transferase, N-terminal domain	GST_N
AC06G089280	1.727958223	2.790732837	1.007621797	19.45191598	19.72282902	38.65541405	1.842104285	25.94338635	-3.805888346	1.73E-05	0.001312971	AC06G089280	HIC6	159905934	159910696	+	2230	-	- && Q6NQB7.1 RecName: Full=Beta-1,3-galactosyltransferase 7 && PF13334:Domain of unknown function (DUF4094)|PF01762:Galactosyltransferase	Galactosyl_T
AC09G011160	120.9570756	135.8156647	210.5929556	29.17787396	27.11888991	57.98312108	155.7885653	38.09329498	2.03118844	1.76E-05	0.001332487	AC09G011160	HIC9	13724625	13727153	+	1633	-	- && Q6Z4N3.1 RecName: Full=Thioredoxin-like 1-1, chloroplastic; AltName: Full=Lilium-type thioredoxin 1-1 && PF00085:Thioredoxin	-
AC05G073100	1256.225628	838.1500953	1034.827586	3466.861934	4358.745214	2009.007769	1043.06777	3278.204972	-1.651955552	1.77E-05	0.001332487	AC05G073100	HIC5	147146802	147150111	+	1992	-	- && - && PF13855:Leucine rich repeat	-
AC02G018070	143.4205325	293.0269478	354.6828726	55.70321393	82.58934653	69.7944976	263.7101176	69.36235269	1.929088313	1.80E-05	0.001356297	AC02G018070	HIC2	23221639	23223890	+	2112	-	- && - && -	-
AC12G012480	16.41560311	15.81415274	7.05335258	61.89245992	46.84171893	84.82715862	13.09436948	64.52044582	-2.294150688	1.83E-05	0.001373889	AC12G012480	HIC12	15301869	15304261	+	1053	-	- && - && -	-
AC08G128110	495.0600307	788.8471485	799.0440851	278.5160696	168.8767235	267.3666139	694.3170881	238.2531357	1.541208328	1.86E-05	0.001392135	AC08G128110	HIC8	200554740	200555512	+	741	-	- && - && -	-
AC12G043000	7548.585495	7744.283622	6314.765802	3166.241414	3495.871444	2033.704284	7202.544973	2898.605714	1.313196514	1.89E-05	0.001408125	AC12G043000	HIC12	55183382	55186378	-	1891	-	- && Q7XSQ9.3 RecName: Full=Probable aquaporin PIP1-2; AltName: Full=OsPIP1;2; AltName: Full=Plasma membrane intrinsic protein 1-2 && PF00230:Major intrinsic protein	-
AC10G016240	7.775812001	14.88390846	6.045730782	36.25129795	112.1735901	57.98312108	9.568483749	68.8026697	-2.839157036	1.90E-05	0.001411234	AC10G016240	HIC10	20272403	20275433	+	2230	-	- && Q9FHX5.1 RecName: Full=Glucan endo-1,3-beta-glucosidase 10; AltName: Full=(1->3)-beta-glucan endohydrolase 10; Short=(1->3)-beta-glucanase 10; AltName: Full=Beta-1,3-endoglucanase 10; Short=Beta-1,3-glucanase 10; AltName: Full=Putative plasmodesmal a	Glyco_hydro_17
AC08G126440	6.91183289	4.651221394	16.12194875	119.3640298	128.1983886	26.84403754	9.228334346	91.46881868	-3.317130475	1.99E-05	0.001472715	AC08G126440	HIC8	198491997	198505663	+	2890	-	- && Q05609.1 RecName: Full=Serine/threonine-protein kinase CTR1; AltName: Full=Protein CONSTITUTIVE TRIPLE RESPONSE1 && PF07714:Protein tyrosine kinase	Pkinase_Tyr
AC02G030100	572.8181508	519.0763076	521.9480909	1185.682696	1187.067772	2206.579886	537.9475164	1526.443451	-1.504546792	2.01E-05	0.001484561	AC02G030100	HIC2	37731939	37733435	+	1013	-	- && F4IC29.1 RecName: Full=Heavy metal-associated isoprenylated plant protein 28; Short=AtHIP28; Flags: Precursor && PF00403:Heavy-metal-associated domain	HMA
AC08G042510	4382.102052	4074.469941	3122.619949	1776.3136	1355.944495	875.1156237	3859.730648	1335.79124	1.530604642	2.08E-05	0.00153055	AC08G042510	HIC8	54594294	54610300	-	4218	-	- && O22060.1 RecName: Full=Probable sucrose-phosphate synthase 1; AltName: Full=UDP-glucose-fructose-phosphate glucosyltransferase 1 && -	-
AC02G040760	31.10324801	826.9871639	598.5273475	35.36711996	20.95550584	39.72917556	485.5392531	32.01726712	3.920747666	2.09E-05	0.001531993	AC02G040760	HIC2	50792421	50796382	+	1315	-	- && O24241.1 RecName: Full=Farnesyl pyrophosphate synthase 1; Short=FPP synthase 1; Short=FPS 1; AltName: Full=(2E,6E)-farnesyl diphosphate synthase 1; AltName: Full=Dimethylallyltranstransferase 1; AltName: Full=Farnesyl diphosphate synthase 1; AltName:	-
AC05G096240	140.8285951	172.0951916	74.56401298	588.8625473	907.250135	310.3170739	129.1625999	602.1432521	-2.219848214	2.12E-05	0.001548482	AC05G096240	HIC5	175413251	175459426	-	7009	-	- && Q9LUD7.2 RecName: Full=Putative callose synthase 8; AltName: Full=1,3-beta-glucan synthase; AltName: Full=Protein GLUCAN SYNTHASE-LIKE 4 && PF04652:Vta1 like|PF14288:1,3-beta-glucan synthase subunit FKS1, domain-1	DUF605
AC04G013370	1378.910662	1241.876112	1715.97992	2634.850437	3802.807971	4319.742521	1445.588898	3585.800309	-1.310605499	2.16E-05	0.001576927	AC04G013370	HIC4	18129682	18136645	-	2754	-	- && Q9CX00.1 RecName: Full=IST1 homolog && PF03398:Regulator of Vps4 activity in the MVB pathway	-
AC13G038500	965.0646673	1388.854708	1339.129368	450.0466014	601.5462852	561.5772653	1231.016248	537.723384	1.195537859	2.24E-05	0.00162598	AC13G038500	HIC13	58319204	58322780	-	3470	-	- && - && PF07839:Plant calmodulin-binding domain	-
AC08G022420	207.3549867	186.9791001	344.6066546	86.64944389	29.58424353	45.09798306	246.3135805	53.7772235	2.186646672	2.26E-05	0.001636357	AC08G022420	HIC8	27987596	27992073	+	744	-	- && P73627.1 RecName: Full=Uncharacterized protein sll1770 && PF03109:ABC1 family	ABC1
AC05G066110	3481.835818	3590.742916	2956.362353	6717.984435	9740.612183	6400.692311	3342.980362	7619.762976	-1.188507986	2.33E-05	0.00168366	AC05G066110	HIC5	137035526	137036333	-	591	-	- && Q84QC2.1 RecName: Full=Ethylene-responsive transcription factor ERF017 && PF00847:AP2 domain	AP2
AC16G050420	57.02262134	101.3966264	87.66309635	254.6432637	187.3668757	308.1695509	82.02744803	250.0598968	-1.610309277	2.34E-05	0.001684419	AC16G050420	HIC16	79926559	79928293	-	1434	-	- && Q04088.1 RecName: Full=Probable transcription factor PosF21; AltName: Full=bZIP transcription factor 59; Short=AtbZIP59 && PF00170:bZIP transcription factor	bZIP_1
AC08G045390	4.319895556	6.511709952	1.007621797	45.09307794	149.1538945	17.18018402	3.946409102	70.47571882	-4.146206459	2.37E-05	0.001702053	AC08G045390	HIC8	58446983	58452128	-	4722	-	- && Q9LFR3.1 RecName: Full=Gibberellin-regulated protein 14; AltName: Full=GAST1 protein homolog 14; Flags: Precursor && PF02704:Gibberellin regulated protein	-
AC10G088970	38.87906001	85.58247366	332.515193	18.56773798	7.396060883	12.88513802	152.3255756	12.94964563	3.545060962	2.38E-05	0.001703931	AC10G088970	HIC10	146679680	146680193	+	402	-	- && Q6RYA0.1 RecName: Full=Salicylic acid-binding protein 2; Short=NtSABP2; AltName: Full=Methyl salicylate esterase && -	-
AC07G006270	1005.671686	874.4296221	1041.880938	412.9111255	198.460967	388.7016636	973.9940819	333.3579187	1.545208896	2.41E-05	0.001724452	AC07G006270	HIC7	9706953	9711150	-	938	-	- && Q9FYA2.1 RecName: Full=Probable WRKY transcription factor 75; AltName: Full=WRKY DNA-binding protein 75 && PF03106:WRKY DNA -binding domain	WRKY
AC02G055030	12.95968667	5.581465673	4.030487188	79.5760199	16.02479858	367.2264335	7.523879843	154.2757507	-4.351640718	2.43E-05	0.001728724	AC02G055030	HIC2	68738020	68740194	-	1596	-	- && Q8L9A9.2 RecName: Full=Probable xyloglucan endotransglucosylase/hydrolase protein 8; Short=At-XTH8; Short=XTH-8; Flags: Precursor && PF00722:Glycosyl hydrolases family 16|PF06955:Xyloglucan endo-transglycosylase (XET) C-terminus	-
novel.3391	71.71026623	64.18685524	54.41157704	20.33609397	6.163384069	9.663853514	63.43623284	12.05444385	2.365529814	2.45E-05	0.001735084	-	HIC9	13942543	13943888	+	622	-	- && - && -	-
AC06G104830	165.8839894	106.9780921	140.0594298	43.32472195	51.77242618	24.69651454	137.6405037	39.93122089	1.788186154	2.46E-05	0.001735084	AC06G104830	HIC6	180611928	180614126	+	2163	-	- && I1SSI5.1 RecName: Full=F-box/LRR-repeat MAX2 homolog A; AltName: Full=F-box and leucine-rich repeat MAX2 homolog A && -	-
AC10G097640	311.8964592	454.8894524	887.7148032	1663.138816	2376.600897	7718.197673	551.5002382	3919.312462	-2.829354196	2.46E-05	0.001735084	AC10G097640	HIC10	159568174	159578097	+	3091	-	- && F4IPM3.1 RecName: Full=Calmodulin-binding protein 60 E && PF07887:Calmodulin binding protein-like	-
AC05G107220	378.4228507	383.2606429	600.5425911	2074.281585	867.804477	2214.096216	454.0753616	1718.727426	-1.920812809	2.48E-05	0.001747782	AC05G107220	HIC5	188759299	188761488	+	2088	-	- && Q9LHF1.1 RecName: Full=Leucine-rich repeat extensin-like protein 4; Short=AtLRX4; Short=LRR/EXTENSIN4; AltName: Full=Cell wall hydroxyproline-rich glycoprotein; Flags: Precursor && -	-
AC12G021160	214.2668196	212.0956956	174.3185709	528.7384433	374.7337514	431.6521236	200.2270287	445.0414395	-1.152909152	2.49E-05	0.001751589	AC12G021160	HIC12	25886921	25889084	+	2073	-	- && O49743.1 RecName: Full=GATA transcription factor 4; Short=AtGATA-4 && PF00320:GATA zinc finger	GATA
AC04G004940	630.7047512	929.3140346	729.5181811	294.4312736	252.6987468	382.2590945	763.178989	309.7963717	1.30019061	2.57E-05	0.001797852	AC04G004940	HIC4	6428620	6438523	-	2256	-	- && E7C196.1 RecName: Full=Methylecgonone reductase; Short=MecgoR && PF00248:Aldo/keto reductase family	Aldo_ket_red
AC13G013420	5313.471534	7206.602428	7908.823485	12712.71127	19666.12589	17733.1712	6809.632483	16704.00278	-1.294542454	2.58E-05	0.001797852	AC13G013420	HIC13	16942991	16944909	-	1700	-	- && Q52QH4.1 RecName: Full=NAC domain-containing protein 68; Short=ONAC068 && PF02365:No apical meristem (NAM) protein	NAM
AC04G019140	5155.363357	5340.532405	7189.381522	15122.09631	11874.37575	23361.82899	5895.092428	16786.10035	-1.50971214	2.61E-05	0.001817766	AC04G019140	HIC4	27997335	27999318	+	1948	-	- && Q9FE06.1 RecName: Full=Protein EXORDIUM-like 2; Flags: Precursor && PF04674:Phosphate-induced protein 1 conserved region	-
AC12G006610	4.319895556	4.651221394	8.060974377	15.03102598	38.21298123	345.7512035	5.677363776	132.9984036	-4.554205273	2.65E-05	0.001838155	AC12G006610	HIC12	8064368	8067008	+	1637	-	- && - && -	-
AC05G107160	110.5893262	106.0478478	98.74693611	193.6349818	325.4266789	356.4888185	105.1280367	291.8501597	-1.471086341	2.66E-05	0.001838155	AC05G107160	HIC5	188610893	188629069	-	10994	-	- && Q9LW86.1 RecName: Full=Probable sulfate transporter 3.4 && PF00916:Sulfate permease family|PF01740:STAS domain	Sulfate_transp
novel.418	298.0727934	280.0035279	773.8535402	94.60704588	124.5003582	97.71229664	450.6432872	105.6065669	2.094005855	2.71E-05	0.001870122	-	HIC11	80210569	80215086	+	2293	-	- && Q9FYA2.1 RecName: Full=Probable WRKY transcription factor 75; AltName: Full=WRKY DNA-binding protein 75 && PF03106:WRKY DNA -binding domain	WRKY
AC01G061780	0.863979111	0	0	52.16650193	30.81692035	6.442569009	0.287993037	29.80866376	-6.482974042	2.73E-05	0.001877566	AC01G061780	HIC1	114392038	114393252	-	1182	-	- && O23090.1 RecName: Full=Transcription factor bHLH14; AltName: Full=Basic helix-loop-helix protein 14; Short=AtbHLH14; Short=bHLH 14; AltName: Full=Transcription factor EN 33; AltName: Full=bHLH transcription factor bHLH014 && PF14215:bHLH-MYC and R2R3	HLH
AC08G044440	358.5513312	709.7763848	980.4160086	3109.654022	2132.530888	2157.186857	682.9145748	2466.457256	-1.853087431	2.76E-05	0.001893811	AC08G044440	HIC8	57117653	57121382	-	2970	-	- && A3AB67.1 RecName: Full=Formin-like protein 16; AltName: Full=OsFH16; Flags: Precursor && -	-
AC15G100380	1272.641231	1624.206511	2013.228351	3872.699635	3465.054524	5710.263665	1636.692031	4349.339275	-1.410146329	2.79E-05	0.001910588	AC15G100380	HIC15	174526130	174537700	+	5060	-	- && Q8W0W3.1 RecName: Full=Transcription initiation factor IIB; AltName: Full=General transcription factor TFIIB && PF08271:TFIIB zinc-binding|PF00382:Transcription factor TFIIB repeat	TFIIB_Zn_Ribbon
AC15G087380	2385.446326	3108.87638	4013.357618	6921.345375	10911.65516	7581.829962	3169.226775	8471.610165	-1.418518339	2.83E-05	0.001928635	AC15G087380	HIC15	155749260	155749967	-	654	-	- && Q8H273.1 RecName: Full=Dehydration-responsive element-binding protein 1E; Short=Protein DREB1E >A2XWL6.1 RecName: Full=Dehydration-responsive element-binding protein 1E; Short=Protein DREB1E && PF00847:AP2 domain	AP2
AC05G101530	549.4907148	548.8441245	737.5791555	1362.518296	1321.429544	2263.489245	611.9713316	1649.145695	-1.430388499	2.84E-05	0.001934257	AC05G101530	HIC5	182073756	182079661	-	2030	-	- && O23969.1 RecName: Full=Pollen-specific protein SF21 && PF03096:Ndr family	Ndr
AC12G012860	1389.278411	1080.943852	1162.795554	574.7156993	639.7592664	664.6583694	1211.005939	626.3777784	0.951626708	2.94E-05	0.001996239	AC12G012860	HIC12	15880703	15884082	+	1441	-	- && Q8L586.1 RecName: Full=Uncharacterized membrane protein At4g09580 && PF09335:SNARE associated Golgi protein	-
AC03G022530	343.8636863	392.5630857	500.7880331	885.9463549	870.2698306	1294.956371	412.404935	1017.057519	-1.302710454	3.06E-05	0.002065061	AC03G022530	HIC3	30428366	30437369	-	2624	-	- && Q9C7A2.1 RecName: Full=Ankyrin repeat-containing protein ITN1; AltName: Full=Protein INCREASED TOLERANCE TO NACL && PF12796:Ankyrin repeats (3 copies)|PF13637:Ankyrin repeats (many copies)|PF13962:Domain of unknown function	-
AC12G030760	107.9973889	40.00050399	98.74693611	678.1645251	231.743241	356.4888185	82.24827634	422.1321949	-2.360442441	3.06E-05	0.002065061	AC12G030760	HIC12	38514950	38518460	-	3389	-	- && - && PF04646:Protein of unknown function, DUF604	-
AC12G009430	293.7528978	411.1679713	251.9054493	69.85006191	64.09919432	137.4414722	318.9421061	90.46357614	1.817938279	3.07E-05	0.002065061	AC12G009430	HIC12	11147869	11158535	+	951	-	- && C0HJB3.1 RecName: Full=Alpha-mannosidase; Short=JBM; Short=Jbalpha-man; Contains: RecName: Full=Alpha-mannosidase, heavy subunit; Contains: RecName: Full=Alpha-mannosidase, light subunit && PF07748:Glycosyl hydrolases family 38 C-terminal domain	-
novel.2621	43.19895556	34.41903832	72.54876939	172.4147098	144.2231872	155.6954177	50.05558776	157.4444382	-1.657622422	3.11E-05	0.002086205	-	HIC5	182796653	182801352	-	2223	-	- && O64851.1 RecName: Full=IQ domain-containing protein IQM4; AltName: Full=IQ motif-containing protein 4 && -	-
novel.2915	381.8787672	209.3049627	254.9283147	1516.365268	604.0116388	998.5981964	282.0373482	1039.658368	-1.882282138	3.20E-05	0.002142247	-	HIC7	136722314	136725950	+	2397	-	- && Q9FNP0.1 RecName: Full=VQ motif-containing protein 31; Short=AtVQ31; AltName: Full=MPK3/6-targeted VQ-motif-containing protein 6 && -	-
novel.2885	0	0	0	13.26266998	22.18818265	8.590092012	0	14.68031488	-6.415622432	3.26E-05	0.00217003	-	HIC7	114261497	114263587	+	948	-	- && Q9LY87.1 RecName: Full=E3 ubiquitin-protein ligase RGLG2; AltName: Full=RING domain ligase 2 && -	-
AC12G022090	1501.595695	1225.131715	1395.556189	784.265885	612.6403765	545.4708428	1374.094533	647.4590348	1.084926431	3.26E-05	0.00217003	AC12G022090	HIC12	27058232	27062015	+	741	-	- && Q8S926.2 RecName: Full=Autophagy-related protein 8e; AltName: Full=Autophagy-related ubiquitin-like modifier ATG8e; Short=AtAPG8e; Short=Protein autophagy 8e; Flags: Precursor && PF02991:Autophagy protein Atg8 ubiquitin like	-
novel.690	133.9167622	124.6527334	156.1813785	273.2110017	319.2632948	445.6110231	138.2502914	346.0284399	-1.323622703	3.27E-05	0.00217003	-	HIC12	20049161	20056960	-	2429	-	- && - && -	-
AC14G104120	692.9112472	506.983132	917.9434571	1694.969224	1903.253001	3527.306533	705.9459454	2375.176252	-1.750498973	3.28E-05	0.002172374	AC14G104120	HIC14	186885918	186888655	+	1870	-	- && - && -	-
AC06G083070	444.9492423	597.216827	842.3718224	1855.005442	1634.529455	4409.938487	628.1792972	2633.157795	-2.06774573	3.31E-05	0.002186615	AC06G083070	HIC6	151221025	151225568	+	1627	-	- && Q9M1T1.1 RecName: Full=Probable arabinose 5-phosphate isomerase; Short=API; AltName: Full=CBS domain-containing protein CBSSIS1 && PF01380:SIS domain|PF00571:CBS domain	SIS
novel.2533	44.06293467	72.55905375	156.1813785	9.725957988	16.02479858	18.25394553	90.93445566	14.66823403	2.638514342	3.44E-05	0.002263977	-	HIC5	68047105	68047921	-	606	-	- && P27057.1 RecName: Full=Protein GAST1; Flags: Precursor && -	-
AC11G054720	2751.773469	5133.087931	5502.622634	11047.8041	11970.52454	14145.73402	4462.494678	12388.02089	-1.473068767	3.47E-05	0.00228125	AC11G054720	HIC11	99377494	99378723	-	1200	-	- && - && PF05633:Protein of unknown function (DUF793)	-
novel.709	675.631665	342.3298946	639.8398411	2503.107915	1124.201254	2742.386875	552.6004669	2123.232015	-1.942095503	3.51E-05	0.002299905	-	HIC12	29109021	29110178	-	1158	-	- && - && -	-
AC02G007210	70.84628712	47.44245822	67.5106604	305.0414096	120.8023278	286.6943209	61.93313525	237.5126861	-1.940832237	3.52E-05	0.002299905	AC02G007210	HIC2	9185004	9192947	-	3089	-	- && - && PF05553:Cotton fibre expressed protein	-
AC13G106530	0.863979111	0.930244279	0	58.35574793	71.49525521	3.221284505	0.598074463	44.35742921	-6.17784064	3.56E-05	0.002317214	AC13G106530	HIC13	185580229	185583384	+	1634	-	- && Q65XV2.1 RecName: Full=E3 ubiquitin-protein ligase XB3; AltName: Full=Ankyrin repeat domain and RING finger-containing protein XB3; AltName: Full=XA21-binding protein 3 && PF12796:Ankyrin repeats (3 copies)	-
AC05G054230	362.0072476	405.5865056	369.7971995	626.8822012	751.9328565	750.5592896	379.1303176	709.7914491	-0.90411042	3.57E-05	0.002317214	AC05G054230	HIC5	116313123	116339525	-	2959	-	- && Q9ZU97.2 RecName: Full=Protein VAC14 homolog && PF11916:Vacuolar protein 14 C-terminal Fig4p binding|PF12755:Vacuolar 14 Fab1-binding region	-
AC02G045820	551.218673	528.3787504	570.3139371	968.1749088	896.1560437	1049.064987	549.9704535	971.1319798	-0.820599905	3.60E-05	0.002324378	AC02G045820	HIC2	56892013	56911112	-	5206	-	- && Q9FYT6.1 RecName: Full=Chloroplastic group IIA intron splicing facilitator CRS1, chloroplastic; AltName: Full=Chloroplastic RNA splicing factor 1; AltName: Full=Protein CHLOROPLAST RNA SPLICING 1; Flags: Precursor && PF01985:CRS1 / YhbY (CRM) domain|	-
AC12G069190	7.775812001	10.23268707	7.05335258	112.2906059	122.0350046	16.10642252	8.353950549	83.47734432	-3.319949519	3.60E-05	0.002324378	AC12G069190	HIC12	99324388	99328123	+	1602	-	- && - && -	-
AC13G101880	1600.953293	1561.880144	934.0654059	599.4726832	537.4470909	534.7332278	1365.632948	557.2176673	1.293193718	3.61E-05	0.002325559	AC13G101880	HIC13	179424185	179431811	+	2905	-	- && Q8RWU5.1 RecName: Full=F-box/LRR-repeat protein 3 && -	-
AC15G008760	5.183874668	6.511709952	6.045730782	31.83040796	30.81692035	28.99156054	5.913771801	30.54629628	-2.372226968	3.66E-05	0.002350394	AC15G008760	HIC15	11188481	11191554	-	1644	-	- && P14133.1 RecName: Full=L-ascorbate oxidase; Short=ASO; Short=Ascorbase; Flags: Precursor && PF07731:Multicopper oxidase|PF07732:Multicopper oxidase|PF00394:Multicopper oxidase	-
novel.90	17.27958223	19.53512986	47.35822446	0	1.232676814	2.147523003	28.05764551	1.126733272	4.707778885	3.77E-05	0.002414832	-	HIC1	36815054	36818909	-	1598	-	- && Q700D9.2 RecName: Full=Putative Myb family transcription factor At1g14600 && -	-
AC15G002690	99.35759779	115.3502906	141.0670516	29.17787396	48.07439574	44.02422156	118.5916467	40.42549709	1.560469255	3.82E-05	0.002443976	AC15G002690	HIC15	3390696	3391474	-	588	-	- && P43298.1 RecName: Full=Receptor protein kinase TMK1; AltName: Full=BARK1-like kinase 1; AltName: Full=Transmembrane kinase 1; Flags: Precursor && PF07714:Protein tyrosine kinase	Pkinase_Tyr
novel.917	6.91183289	11.16293135	11.08383977	41.55636595	38.21298123	143.8840412	9.719534668	74.55112946	-2.942776846	3.89E-05	0.002475235	-	HIC13	176634348	176636453	+	1192	-	- && Q9LY00.1 RecName: Full=Probable WRKY transcription factor 70; AltName: Full=WRKY DNA-binding protein 70 && PF03106:WRKY DNA -binding domain	WRKY
AC15G025190	31.10324801	26.97708409	40.30487188	83.99690989	103.5448524	88.04844313	32.79506799	91.86340179	-1.486774126	3.90E-05	0.002475235	AC15G025190	HIC15	35971134	35974538	-	1302	-	- && O80977.1 RecName: Full=Vacuolar-sorting receptor 3; Short=AtVSR3; AltName: Full=BP80-like protein a'; Short=AtBP80a'; AltName: Full=Epidermal growth factor receptor-like protein 2a; Short=AtELP2a; Flags: Precursor && -	-
AC10G033110	21.59947778	47.44245822	71.54114759	7.95760199	6.163384069	4.295046006	46.86102787	6.138677355	2.919223892	3.90E-05	0.002475235	AC10G033110	HIC10	43685777	43689289	-	2290	-	- && Q9ZVP8.2 RecName: Full=NAC domain-containing protein 35; Short=ANAC035; AltName: Full=Protein LONG VEGETATIVE PHASE 1; Short=AtLOV1 && PF02365:No apical meristem (NAM) protein	NAM
AC12G103350	1848.915298	1903.279795	1973.9311	1152.968111	1021.889079	863.3042472	1908.708731	1012.720479	0.913997044	3.93E-05	0.00248342	AC12G103350	HIC12	157635199	157642135	+	2456	-	- && Q940J8.1 RecName: Full=Pectin acetylesterase 7; Flags: Precursor && PF03283:Pectinacetylesterase	-
novel.88	454.4530125	221.3981384	222.6844172	99.91211387	66.56454795	36.50789105	299.511856	67.66151762	2.143375699	4.03E-05	0.002538382	-	HIC1	23902373	23904649	-	1523	-	- && - && PF03094:Mlo family|PF02519:Auxin responsive protein	Auxin_inducible
AC09G005580	2.591937334	0	0	13.26266998	14.79212177	161.0642252	0.863979111	63.03967233	-6.136232057	4.03E-05	0.002538382	AC09G005580	HIC9	6777987	6787660	-	1306	-	- && Q9FDW1.1 RecName: Full=Transcription factor MYB44; AltName: Full=Myb-related protein 44; Short=AtMYB44; AltName: Full=Myb-related protein R1; Short=AtMYBR1 && PF00249:Myb-like DNA-binding domain	Myb_DNA-binding
AC01G074660	142.5565534	99.53613784	61.46492962	266.1375777	356.2435992	331.792304	101.1858736	318.0578269	-1.649331116	4.06E-05	0.002550738	AC01G074660	HIC1	131513498	131522017	-	4631	-	- && - && -	-
AC13G013470	1975.056248	2205.609185	4133.264612	214.8552537	657.0167418	802.0998416	2771.310015	557.9906124	2.312752863	4.10E-05	0.002568106	AC13G013470	HIC13	17073953	17075766	+	1014	-	- && Q84TD6.1 RecName: Full=NAC transcription factor 47; AltName: Full=NAC domain-containing protein 47; Short=ANAC047; AltName: Full=Protein SPEEDY HYPONASTIC GROWTH && PF02365:No apical meristem (NAM) protein	NAM
AC08G034950	1295.968667	1497.693289	1497.32599	436.7839314	779.0517464	560.5035038	1430.329315	592.1130605	1.27350881	4.27E-05	0.002663025	AC08G034950	HIC8	44226028	44230695	-	1873	-	- && Q9LEW3.1 RecName: Full=Aspartyl protease AED1; AltName: Full=Apoplastic EDS1-dependent protein 1; Flags: Precursor && PF14541:Xylanase inhibitor C-terminal|PF14543:Xylanase inhibitor N-terminal	-
AC12G095630	32.83120623	15.81415274	18.13719235	78.6918419	103.5448524	69.7944976	22.26085044	84.01039729	-1.908333275	4.36E-05	0.002717612	AC12G095630	HIC12	146857802	146871086	+	2487	-	- && Q0WRY5.1 RecName: Full=Serine/threonine-protein kinase CDL1; AltName: Full=Protein CDG1-like 1 && PF00069:Protein kinase domain	Pkinase
AC10G040300	2994.5516	3795.396658	4365.017625	1694.085046	1020.656402	663.5846079	3718.321961	1126.108685	1.72291069	4.44E-05	0.0027599	AC10G040300	HIC10	55821834	55826005	-	3282	-	- && Q7F2L3.1 RecName: Full=NAC domain-containing protein 48; Short=ONAC048 && PF02365:No apical meristem (NAM) protein	NAM
AC15G085660	11.23172845	15.81415274	17.12957055	57.47156993	338.9861238	49.39302907	14.72515058	148.6169076	-3.334779672	4.52E-05	0.002801493	AC15G085660	HIC15	152511934	152520093	-	3583	-	- && C0LGW6.1 RecName: Full=LRR receptor-like serine/threonine-protein kinase ERL1; AltName: Full=Protein ERECTA-like kinase 1; Flags: Precursor && PF08263:Leucine rich repeat N-terminal domain|PF13855:Leucine rich repeat|PF00069:Protein kinase domain	Pkinase
AC02G010710	1159.459967	1432.576189	1871.153677	659.5967872	257.6294541	372.595241	1487.729945	429.9404941	1.789509747	4.78E-05	0.002954032	AC02G010710	HIC2	13695275	13698787	-	1650	-	- && O82155.1 RecName: Full=Dof zinc finger protein DOF1.7; Short=AtDOF1.7 && PF02701:Dof domain, zinc finger	zf-Dof
AC12G003970	1028.999122	884.6623092	1654.514991	291.7787396	41.91101167	214.7523003	1189.39214	182.8140172	2.699793908	4.82E-05	0.002967162	AC12G003970	HIC12	4695655	4703484	+	2383	-	- && Q7XSK0.2 RecName: Full=Beta-glucosidase 18; Short=Os4bglu18; Flags: Precursor && PF00232:Glycosyl hydrolase family 1	Glyco_hydro_1
AC13G017510	7.775812001	4.651221394	12.09146156	40.67218795	106.010206	33.28660655	8.172831653	59.98966683	-2.876833094	4.83E-05	0.002967162	AC13G017510	HIC13	22479348	22483352	+	1351	-	- && O81919.1 RecName: Full=Calreticulin; Flags: Precursor && PF00262:Calreticulin family	-
AC10G009680	7.775812001	18.60488558	22.16767954	92.83868988	44.3763653	362.9313875	16.18279237	166.7154809	-3.368664588	4.84E-05	0.002967162	AC10G009680	HIC10	12004131	12010357	+	822	-	- && Q9SZ11.3 RecName: Full=Glycerophosphodiester phosphodiesterase GDPDL3; AltName: Full=Glycerophosphodiester phosphodiesterase-like 3; Short=ATGDPDL3; AltName: Full=Glycerophosphodiesterase-like 2; AltName: Full=Protein MUTANT ROOT HAIR 5; AltName: Ful	-
AC03G042450	121.8210547	134.8854204	121.9222374	254.6432637	372.2683978	682.912315	126.2095709	436.6079921	-1.790062527	4.96E-05	0.003036593	AC03G042450	HIC3	58665171	58666941	+	913	-	- && Q9MAA2.1 RecName: Full=Phosphoglycerate mutase-like protein AT74; Short=At-74 && PF00300:Histidine phosphatase superfamily (branch 1)	-
AC05G072570	33.69518534	35.3492826	28.21341032	7.95760199	3.698030442	5.368807508	32.41929275	5.674813313	2.483752376	4.98E-05	0.003037694	AC05G072570	HIC5	146379680	146380536	+	825	-	- && Q9LIE6.1 RecName: Full=VQ motif-containing protein 22; Short=AtVQ22 && PF05678:VQ motif	-
AC15G106200	5570.937309	6492.174822	10919.59741	1540.238074	2424.675293	3114.982116	7660.903182	2359.965161	1.698834752	5.23E-05	0.003177278	AC15G106200	HIC15	181920576	181926503	-	2109	-	- && P24805.1 RecName: Full=Stem-specific protein TSJT1 && PF12481:Aluminium induced protein	-
AC14G118910	228.9544645	299.5386578	221.6767954	625.9980232	452.3923907	586.2737798	250.0566392	554.8880646	-1.150649423	5.23E-05	0.003177278	AC14G118910	HIC14	207909053	207912266	+	1522	-	- && Q8GXU5.1 RecName: Full=Protein SULFUR DEFICIENCY-INDUCED 1; Short=AtSDI1 && PF13414:TPR repeat	-
AC08G022400	222.0426316	250.235711	384.9115265	101.6804699	28.35156672	30.06532204	285.7299564	53.36578621	2.412036523	5.26E-05	0.003183622	AC08G022400	HIC8	27972738	27975933	+	1008	-	- && P73627.1 RecName: Full=Uncharacterized protein sll1770 && PF03109:ABC1 family	ABC1
AC06G087700	12.09570756	12.09317563	40.30487188	126.4374538	72.72793202	280.2517519	21.49791836	159.8057126	-2.90001131	5.32E-05	0.003213158	AC06G087700	HIC6	157891984	157893210	-	1188	-	- && - && -	-
AC02G059370	79.48607824	34.41903832	30.22865391	9.725957988	6.163384069	4.295046006	48.04459016	6.728129354	2.821581178	5.34E-05	0.003215971	AC02G059370	HIC2	73811056	73812859	+	1441	-	- && O22227.1 RecName: Full=Protein MIZU-KUSSEI 1 && PF04759:Protein of unknown function, DUF617	-
AC11G032010	412.9820152	285.5849936	405.0639624	964.6381968	1269.657118	694.7236915	367.8769904	976.3396689	-1.407871896	5.38E-05	0.003233033	AC11G032010	HIC11	66400856	66402019	+	1074	-	- && Q9S7L5.1 RecName: Full=Ethylene-responsive transcription factor ERF018 && -	-
AC08G046530	377.5588716	411.1679713	345.6142764	636.6081592	1005.86428	874.0418622	378.1137064	838.8381005	-1.148666747	5.63E-05	0.00337343	AC08G046530	HIC8	60059062	60064271	-	2610	-	- && Q93ZX7.1 RecName: Full=Probable galacturonosyltransferase 4; AltName: Full=Like glycosyl transferase 3 && PF01501:Glycosyl transferase family 8	Glyco_transf_8
AC02G092640	209.946924	309.7713449	261.9816672	503.9814594	553.4718894	629.2242399	260.5666454	562.2258629	-1.109666623	5.71E-05	0.003417671	AC02G092640	HIC2	133667794	133671250	+	2242	-	- && Q9FG14.1 RecName: Full=Myosin-binding protein 7 && PF04576:Zein-binding	-
AC13G093780	243.6421094	264.1893752	276.0883724	125.5532758	109.7082364	144.9578027	261.306619	126.7397717	1.042106257	5.76E-05	0.003424021	AC13G093780	HIC13	168355236	168358999	-	3764	-	- && Q7XA40.2 RecName: Full=Putative disease resistance protein RGA3; AltName: Full=Blight resistance protein B149; AltName: Full=RGA1-blb && -	-
AC13G027590	2257.577418	1900.489062	2828.394384	1163.578247	599.0809315	807.4686491	2328.820288	856.7092757	1.441981378	5.76E-05	0.003424021	AC13G027590	HIC13	37945094	37951925	-	1747	-	- && P19515.2 RecName: Full=Lipase; AltName: Full=Triacylglycerol lipase; Flags: Precursor && PF01764:Lipase (class 3)	Lipase_3
AC08G040890	10232.10461	11080.13961	21211.44645	5425.316201	2496.170548	4117.875358	14174.56356	4013.120703	1.820390169	5.77E-05	0.003424021	AC08G040890	HIC8	52216418	52221189	+	1620	-	- && O22380.1 RecName: Full=Probable cinnamyl alcohol dehydrogenase; Short=CAD && PF00107:Zinc-binding dehydrogenase	ADH_zinc_N
novel.3272	4274.968642	5157.274282	5016.948928	10724.19495	11115.04683	25247.35419	4816.397284	15695.53199	-1.704333394	5.92E-05	0.003506569	-	HIC8	46593395	46595210	-	417	-	- && - && -	-
AC06G109190	4183.386857	4337.729072	4869.836145	10577.4214	9030.590339	20640.91734	4463.650691	13416.30969	-1.587707018	5.97E-05	0.003520519	AC06G109190	HIC6	186590778	186608525	-	6197	-	- && Q8S8S7.1 RecName: Full=U-box domain-containing protein 34; AltName: Full=Plant U-box protein 34; Includes: RecName: Full=E3 ubiquitin ligase; Includes: RecName: Full=Serine/threonine-protein kinase && PF00069:Protein kinase domain|PF04564:U-box domai	Pkinase
AC13G021040	0	0	0	7.073423991	46.84171893	7.516330511	0	20.47715781	-6.893308706	5.97E-05	0.003520519	AC13G021040	HIC13	27537646	27540046	+	1305	-	- && O81416.1 RecName: Full=Endoglucanase 17; AltName: Full=Endo-1,4-beta glucanase 17; Flags: Precursor && PF00759:Glycosyl hydrolase family 9	-
AC13G085900	153.7882818	106.0478478	136.0289426	4.420889994	2.465353628	31.13908354	131.9550241	12.67510906	3.380158068	5.99E-05	0.003523082	AC13G085900	HIC13	156442771	156443520	+	641	-	- && - && -	-
AC02G129170	65.66241246	64.18685524	6.045730782	524.3175533	378.4317819	238.3750533	45.29833283	380.3747962	-3.067733313	6.01E-05	0.003523926	AC02G129170	HIC2	198392480	198393243	-	519	-	- && - && -	-
AC11G047560	851.8834037	697.6832091	1152.719336	351.9028436	108.4755596	104.1548656	900.7619829	188.1777563	2.256415597	6.07E-05	0.003549174	AC11G047560	HIC11	89762935	89765364	+	741	-	- && Q9FKS8.1 RecName: Full=Lysine histidine transporter 1 && PF01490:Transmembrane amino acid transporter protein	Aa_trans
AC07G082930	18.14356134	19.53512986	21.16005774	77.8076639	62.86651751	49.39302907	19.61291631	63.35573683	-1.696573698	6.12E-05	0.003569875	AC07G082930	HIC7	146748452	146757074	+	2104	-	- && Q5JMK6.1 RecName: Full=Basic leucine zipper 6; Short=OsbZIP06; Short=bZIP protein 6 && -	-
AC13G055060	273.8813783	275.3523065	258.9588018	136.1634118	154.0846017	128.8513802	269.3974956	139.6997979	0.949279443	6.27E-05	0.003649366	AC13G055060	HIC13	90442462	90445858	-	1014	-	- && Q9LJ45.1 RecName: Full=Cyclin-U1-1; Short=CycU1;1; AltName: Full=Cyclin-P2.1; Short=CycP2;1 && PF08613:Cyclin	-
AC02G056380	182.2995925	186.9791001	186.4100325	76.9234859	53.005103	25.77027604	185.229575	51.89962165	1.830267578	6.41E-05	0.003721317	AC02G056380	HIC2	70241285	70246988	+	4518	-	- && Q7XA40.2 RecName: Full=Putative disease resistance protein RGA3; AltName: Full=Blight resistance protein B149; AltName: Full=RGA1-blb && PF13855:Leucine rich repeat|PF00931:NB-ARC domain	NB-ARC
novel.148	489.012177	405.5865056	529.0014435	213.0868977	173.8074308	257.7027604	474.5333753	214.8656963	1.141903816	6.50E-05	0.003758676	-	HIC1	127999739	128006350	-	1212	-	- && Q9ZVJ2.1 RecName: Full=Uncharacterized protein At2g38710 && -	-
AC05G085550	70.84628712	84.65222938	137.0365644	578.2524113	167.6440467	1203.686643	97.51169363	649.8610337	-2.737411295	6.50E-05	0.003758676	AC05G085550	HIC5	162698752	162707320	+	4674	-	- && Q9FWX7.1 RecName: Full=ABC transporter B family member 11; Short=ABC transporter ABCB.11; Short=AtABCB11; AltName: Full=Multidrug resistance protein 8; AltName: Full=P-glycoprotein 11 && PF00005:ABC transporter|PF00664:ABC transporter transmembrane r	ABC_membrane
novel.3360	889.0345055	658.6129494	3502.493367	169.7621758	330.3573861	56.90935958	1683.380274	185.6763072	3.181208924	6.60E-05	0.003807855	-	HIC8	197838370	197841056	-	2137	-	- && - && -	-
AC04G013020	1206.114839	1309.783945	1215.191887	474.8035854	618.8037606	282.3992749	1243.69689	458.6688736	1.439646456	6.63E-05	0.00381214	AC04G013020	HIC4	17440790	17449284	+	2374	-	- && Q9SJ02.1 RecName: Full=Stress enhanced protein 2, chloroplastic; Flags: Precursor && -	-
AC06G091690	112.3172845	76.28003087	76.57925658	358.9762675	163.9460162	369.3739565	88.39219064	297.4320801	-1.750804614	6.76E-05	0.003859251	AC06G091690	HIC6	163379547	163381454	-	1757	-	- && - && PF07797:Protein of unknown function (DUF1639)	-
novel.1664	2697.342785	2883.757264	3505.516232	9148.589754	9215.491861	5019.83502	3028.872094	7794.638878	-1.36374146	6.76E-05	0.003859251	-	HIC2	8583156	8587616	+	1904	-	- && - && -	-
AC06G101980	565.0423388	324.6552533	314.3780007	1360.74994	1002.16625	6566.051582	401.3585309	2976.322591	-2.890431262	6.77E-05	0.003859251	AC06G101980	HIC6	176669567	176671398	-	803	-	- && O82337.1 RecName: Full=Arabinogalactan peptide 16; Short=AG-peptide 16; Flags: Precursor && -	-
novel.197	743.8860148	720.0090718	643.8703283	400.5326335	385.8278427	308.1695509	702.5884717	364.8433424	0.945270926	6.77E-05	0.003859251	-	HIC10	15110087	15119053	+	1333	-	- && Q9M088.1 RecName: Full=Glucan endo-1,3-beta-glucosidase 5; AltName: Full=(1->3)-beta-glucan endohydrolase 5; Short=(1->3)-beta-glucanase 5; AltName: Full=Beta-1,3-endoglucanase 5; Short=Beta-1,3-glucanase 5; Flags: Precursor && PF00332:Glycosyl hydro	Glyco_hydro_17
AC07G085440	4828.779253	5502.394909	3743.314976	1743.599014	1950.09472	819.2800257	4691.496379	1504.324586	1.640989583	6.90E-05	0.003924303	AC07G085440	HIC7	150009159	150013279	+	1498	-	- && - && -	-
AC04G012410	92.4457649	92.09418361	80.60974377	169.7621758	462.2538052	280.2517519	88.38323076	304.0892443	-1.780415675	6.92E-05	0.003924303	AC04G012410	HIC4	16455288	16455948	-	450	-	- && - && -	-
novel.268	0	0.930244279	2.015243594	24.75698397	19.72282902	15.03266102	0.981829291	19.83749134	-4.396146198	6.93E-05	0.003924303	-	HIC10	155822576	155823885	+	600	-	- && - && -	-
AC01G014140	27.64733156	10.23268707	9.068596174	204.2451177	237.9066251	27.91779904	15.64953827	156.6898473	-3.318725445	6.97E-05	0.003935819	AC01G014140	HIC1	25360710	25372668	+	3130	-	- && - && PF04782:Protein of unknown function (DUF632)|PF04783:Protein of unknown function (DUF630)	-
AC02G014870	88.12586935	63.25661096	43.32773727	320.9566136	129.4310655	806.3948876	64.90340586	418.9275222	-2.689476564	7.03E-05	0.003960706	AC02G014870	HIC2	19361668	19366678	+	3418	-	- && Q9MAH1.1 RecName: Full=TPR repeat-containing thioredoxin TTL1; AltName: Full=Tetratricopeptide repeat thioredoxin-like 1 && PF13414:TPR repeat|PF00085:Thioredoxin	-
AC06G002160	660.9440201	1040.013104	686.1904438	196.2875158	318.030618	96.63853514	795.7158559	203.652223	1.967407488	7.12E-05	0.004002463	AC06G002160	HIC6	3354458	3355861	-	1359	-	- && Q147F9.1 RecName: Full=AAA-ATPase At3g50940; Flags: Precursor && PF14363:Domain associated at C-terminal with AAA|PF00004:ATPase family associated with various cellular activities (AAA)	AAA
AC13G108120	1.727958223	2.790732837	0	7.073423991	16.02479858	187.9082628	1.506230353	70.33549511	-5.529130017	7.15E-05	0.004005129	AC13G108120	HIC13	187333157	187336328	-	2799	-	- && Q9M331.2 RecName: Full=Protein NRT1/ PTR FAMILY 5.7; Short=AtNPF5.7 && PF00854:POT family	-
AC02G067800	76.03016179	30.6980612	32.24389751	183.0248458	157.7826322	163.2117482	46.32404017	168.0064087	-1.855022061	7.16E-05	0.004005129	AC02G067800	HIC2	85724079	85727911	-	2116	-	- && P33629.1 RecName: Full=Tubulin alpha chain && PF03953:Tubulin C-terminal domain|PF00091:Tubulin/FtsZ family, GTPase domain	Tubulin
AC01G034860	45.7908929	10.23268707	22.16767954	417.3320155	277.3522831	50.46679057	26.06375317	248.3836964	-3.25063139	7.38E-05	0.004114606	AC01G034860	HIC1	67465167	67474111	-	3637	-	- && Q0WSY2.1 RecName: Full=Filament-like plant protein 4; Short=AtFPP4 && PF05911:Filament-like plant protein, long coiled-coil	-
AC08G020410	4650.799556	5786.119415	5438.134839	9824.101746	9111.947008	12528.6492	5291.684603	10488.23265	-0.987002664	7.40E-05	0.004114606	AC08G020410	HIC8	25730951	25733802	-	2676	-	- && Q9FYQ8.1 RecName: Full=Transmembrane 9 superfamily member 11; AltName: Full=Endomembrane protein 6; AltName: Full=Transmembrane nine protein 11; Short=AtTMN11; Flags: Precursor && PF02990:Endomembrane protein 70	-
novel.724	217.722736	264.1893752	294.2255647	91.07033388	59.16848707	123.4825727	258.7125587	91.24046454	1.500541192	7.42E-05	0.004114606	-	HIC12	34515423	34519985	-	1142	-	- && Q9ZUY3.1 RecName: Full=Arogenate dehydratase 3, chloroplastic; Short=AtADT3; AltName: Full=Prephenate dehydratase 1; Short=AtPDT1; Flags: Precursor && PF00800:Prephenate dehydratase	-
AC08G025960	4061.565802	5202.856252	9136.106834	1480.11397	2322.363117	2157.186857	6133.509629	1986.554648	1.626553746	7.42E-05	0.004114606	AC08G025960	HIC8	32885805	32896588	+	3382	-	- && O24370.1 RecName: Full=Linoleate 13S-lipoxygenase 2-1, chloroplastic; AltName: Full=Lipoxygenase 2-1; Flags: Precursor && PF01477:PLAT/LH2 domain|PF00305:Lipoxygenase	Lipoxygenase
AC06G108240	26.78335245	56.74490101	51.38871165	110.5222499	501.6994633	183.6132168	44.9723217	265.27831	-2.560146059	7.45E-05	0.004114664	AC06G108240	HIC6	185332848	185336787	+	2528	-	- && B9DFU2.1 RecName: Full=Cytochrome P450 711A1; AltName: Full=Protein MORE AXILLARY BRANCHES 1 && PF00067:Cytochrome P450	p450
AC15G001990	1689.943142	1796.301702	3322.129065	686.1221271	193.5302598	614.1915789	2269.45797	497.9479886	2.187489289	7.46E-05	0.004114664	AC15G001990	HIC15	2427829	2435276	-	2375	-	- && Q8W250.2 RecName: Full=1-deoxy-D-xylulose 5-phosphate reductoisomerase, chloroplastic; Short=1-deoxyxylulose-5-phosphate reductoisomerase; Short=DXP reductoisomerase; AltName: Full=2-C-methyl-D-erythritol 4-phosphate synthase; Flags: Precursor && PF0	-
AC15G016900	272.15342	330.236719	484.6660844	67.19752791	28.35156672	127.7776187	362.3520745	74.44223777	2.280883048	7.57E-05	0.004166173	AC15G016900	HIC15	22669651	22677155	-	2598	-	- && O64989.2 RecName: Full=Cytochrome P450 90B1; AltName: Full=Protein DWARF 4; Short=Dwarf4; AltName: Full=Steroid 22-alpha-hydroxylase && PF00067:Cytochrome P450	p450
novel.3094	3233.873813	3509.811664	3333.212905	1866.499756	2181.837961	1943.508318	3358.966127	1997.282011	0.750218995	7.63E-05	0.004189621	-	HIC8	42941194	42945168	+	3212	-	- && - && -	-
novel.2561	257.4657752	161.8625045	215.6310646	449.1624234	451.1597139	614.1915789	211.6531147	504.8379054	-1.253662454	7.65E-05	0.004190091	-	HIC5	143264881	143271189	-	6062	-	- && Q9FSF0.1 RecName: Full=Malate dehydrogenase; Short=NtRed-2 && -	-
AC03G024400	6.91183289	0.930244279	1.007621797	4.420889994	41.91101167	315.6858814	2.949899655	120.6725944	-5.338624068	7.71E-05	0.004216754	AC03G024400	HIC3	32750255	32752062	+	862	-	- && P82859.1 RecName: Full=Agglutinin; AltName: Full=CCA && PF01419:Jacalin-like lectin domain	-
AC13G105350	4.319895556	7.441954231	22.16767954	78.6918419	161.4806626	42.95046006	11.30984311	94.37432153	-3.069449277	7.81E-05	0.004261855	AC13G105350	HIC13	184051564	184059569	+	3865	-	- && P92939.2 RecName: Full=Calcium-transporting ATPase 1, endoplasmic reticulum-type && PF00122:E1-E2 ATPase|PF00689:Cation transporting ATPase, C-terminus|PF00690:Cation transporter/ATPase, N-terminus|PF00702:haloacid dehalogenase-like hydrolase	E1-E2_ATPase
AC11G012510	495.9240099	656.7524609	657.9770335	281.1686036	224.3471801	323.202212	603.5511681	276.2393319	1.126338187	7.87E-05	0.00427796	AC11G012510	HIC11	26113446	26115566	-	900	-	- && Q9M8R7.1 RecName: Full=Probable protein phosphatase 2C 33; Short=AtPP2C33; AltName: Full=AtPPC6;1 && PF00481:Protein phosphatase 2C	PP2C
AC12G027990	456.1809707	367.4464902	403.0487188	169.7621758	226.8125338	206.1622083	408.8920599	200.9123059	1.027755522	7.88E-05	0.00427796	AC12G027990	HIC12	34586060	34595977	+	888	-	- && Q10SM2.1 RecName: Full=Protein-ribulosamine 3-kinase, chloroplastic; AltName: Full=Fructosamine 3-kinase-related protein; Flags: Precursor && PF03881:Fructosamine kinase	Fructosamin_kin
AC12G100970	1.727958223	8.37219851	8.060974377	175.9514218	3.698030442	259.8502834	6.05371037	146.4999119	-4.603185314	7.90E-05	0.00427796	AC12G100970	HIC12	154389375	154409303	-	1927	-	- && Q94AR8.1 RecName: Full=3-isopropylmalate dehydratase large subunit, chloroplastic; AltName: Full=AtLEUC; AltName: Full=Isopropylmalate isomerase large subunit 1; Short=AtIIL1; Flags: Precursor && PF00330:Aconitase family (aconitate hydratase)	Aconitase
novel.2802	76.8941409	27.90732837	46.35060267	485.4137214	81.35666972	532.5857048	50.38402398	366.452032	-2.86222522	7.91E-05	0.00427796	-	HIC6	171290756	171292734	-	1979	-	- && - && -	-
AC06G013400	31.10324801	24.18635125	24.18292313	73.38677391	117.1042973	66.57321309	26.4908408	85.68809477	-1.687323539	8.16E-05	0.004402323	AC06G013400	HIC6	20402943	20414541	+	4535	-	- && Q94CU5.1 RecName: Full=Serine/threonine-protein kinase Nek5; AltName: Full=NimA-related protein kinase 5; AltName: Full=OsNek5 && PF00069:Protein kinase domain	Pkinase
AC03G001420	3.455916445	3.720977115	1.007621797	17.68355998	24.65353628	30.06532204	2.728171786	24.13413943	-3.122680091	8.19E-05	0.004402323	AC03G001420	HIC3	1566225	1569044	+	2614	-	- && - && PF04859:Plant protein of unknown function (DUF641)	-
AC09G008070	152.9243027	146.9785961	195.4786286	571.1789873	332.8227397	1462.463165	165.1271758	788.8216307	-2.256457676	8.20E-05	0.004402323	AC09G008070	HIC9	9903338	9907033	+	3597	-	- && Q9SCZ4.1 RecName: Full=Receptor-like protein kinase FERONIA; AltName: Full=Protein SIRENE; Flags: Precursor && PF07714:Protein tyrosine kinase|PF12819:Carbohydrate-binding protein of the ER	Pkinase_Tyr
AC15G103670	199.5791747	289.3059707	448.3916997	38.90383195	110.9409132	28.99156054	312.425615	59.61210191	2.39546468	8.25E-05	0.004423902	AC15G103670	HIC15	178587212	178591379	-	2758	-	- && F4KGY6.1 RecName: Full=Protein REVEILLE 1 && PF00249:Myb-like DNA-binding domain	Myb_DNA-binding
novel.50	495.9240099	470.7036051	631.7788668	275.8635356	140.5251568	163.2117482	532.8021606	193.2001469	1.460265305	8.30E-05	0.004438474	-	HIC1	119147253	119150403	+	2460	-	- && Q8LAP8.2 RecName: Full=Dof zinc finger protein DOF4.6; Short=AtDOF4.6 && PF02701:Dof domain, zinc finger	zf-Dof
AC03G003700	115.7732009	163.7229931	141.0670516	282.9369596	404.317995	750.5592896	140.1877485	479.2714147	-1.773392203	8.39E-05	0.004477315	AC03G003700	HIC3	4492031	4493062	+	954	-	- && Q9S7B2.1 RecName: Full=Protein rough sheath 2; AltName: Full=Protein PHANTASTICA; AltName: Full=ZmPHAN && PF13921:Myb-like DNA-binding domain	-
AC09G003180	69.1183289	120.001512	232.7606351	816.096293	388.2931964	618.4866249	140.6268253	607.6253714	-2.113150815	8.51E-05	0.00453154	AC09G003180	HIC9	3728101	3731837	-	1949	-	- && Q9LX14.1 RecName: Full=Protein UPSTREAM OF FLC && PF06136:Domain of unknown function (DUF966)	-
AC05G080960	330.9039996	440.9357882	517.9176037	202.4767617	88.7527306	120.2612882	429.9191305	137.1635935	1.643918706	8.62E-05	0.004577933	AC05G080960	HIC5	157024771	157029225	-	1753	-	- && Q9FHB6.1 RecName: Full=Protein DETOXIFICATION 16; Short=AtDTX16; AltName: Full=Multidrug and toxic compound extrusion protein 16; Short=MATE protein 16 && PF01554:MatE	MatE
AC14G103510	660.080041	437.2148111	586.4358859	211.3185417	48.07439574	60.13064409	561.2435793	106.5078605	2.393168253	8.80E-05	0.004663566	AC14G103510	HIC14	185852874	185857905	-	1574	-	- && Q84TE6.2 RecName: Full=NAC domain-containing protein 21/22; Short=ANAC021/ANAC022 && -	-
AC04G010440	688.5913517	676.2875907	741.6096426	1349.255626	1120.503224	1566.618031	702.1628617	1345.45896	-0.938548507	8.93E-05	0.004721233	AC04G010440	HIC4	13608930	13617760	-	3590	-	- && Q8L7F9.1 RecName: Full=Beta-1,3-galactosyltransferase GALT1; AltName: Full=Beta-1,3-galactosyltransferase 15; AltName: Full=Galactosyltransferase 1 && PF01762:Galactosyltransferase|PF00337:Galactoside-binding lectin	Galactosyl_T
AC14G118980	2782.012738	3520.974595	4386.177683	6265.2853	10250.94038	10872.90896	3563.055005	9129.71155	-1.357457428	9.06E-05	0.004782398	AC14G118980	HIC14	208037149	208042383	-	5012	-	- && - && PF04601:Domain of unknown function (DUF569)	-
AC05G097100	590.9617121	640.0080639	810.1279248	1441.210138	1665.346376	3564.888185	680.3659003	2223.8149	-1.7087323	9.22E-05	0.004857915	AC05G097100	HIC5	176519882	176520832	-	873	-	- && Q9LJG8.1 RecName: Full=Trihelix transcription factor ASIL2; AltName: Full=6B-interacting protein 1-like 2; AltName: Full=Trihelix DNA-binding protein ASIL2 && PF13837:Myb/SANT-like DNA-binding domain	-
AC05G085070	44.06293467	54.88441245	45.34298087	16.79938198	12.32676814	11.81137652	48.096776	13.64584221	1.805763158	9.34E-05	0.004910146	AC05G085070	HIC5	162101549	162116541	-	1266	-	- && Q6EP49.2 RecName: Full=MADS-box transcription factor 27; AltName: Full=OsMADS27; AltName: Full=RMADS218 && PF01486:K-box region	K-box
AC01G075160	138.2366578	266.980108	228.7301479	61.89245992	48.07439574	89.12220463	211.3156379	66.3630201	1.668841168	9.44E-05	0.004943839	AC01G075160	HIC1	132055621	132064155	-	1590	-	- && - && -	-
AC08G019270	216.8587569	160.002016	283.141725	415.5636595	791.3785145	1225.161873	220.0008326	810.7013491	-1.881644001	9.45E-05	0.004943839	AC08G019270	HIC8	24408563	24412921	+	2298	-	- && Q9ZUG9.1 RecName: Full=Transcription factor bHLH66; AltName: Full=Basic helix-loop-helix protein 66; Short=AtbHLH66; Short=bHLH 66; AltName: Full=Transcription factor EN 95; AltName: Full=bHLH transcription factor bHLH066 && PF00010:Helix-loop-helix	HLH
AC05G073270	1864.466922	2020.490574	2770.959942	1116.716813	724.8139666	1012.557096	2218.639146	951.362625	1.221011078	9.58E-05	0.004999942	AC05G073270	HIC5	147403658	147405808	+	1972	-	- && F8WKW1.1 RecName: Full=7-deoxyloganetin glucosyltransferase; AltName: Full=Genipin glucosyltransferase; AltName: Full=UDP-glucose glucosyltransferase 2; Short=GjUGT2; AltName: Full=UDP-glycosyltransferase 85A24 && PF00201:UDP-glucoronosyl and UDP-glu	UDPGT
AC02G018000	3.455916445	17.6746413	38.28962829	0	0	0	19.80672868	0	6.672243617	9.69E-05	0.005048491	AC02G018000	HIC2	23112088	23116065	-	3257	-	- && Q9FLV4.1 RecName: Full=G-type lectin S-receptor-like serine/threonine-protein kinase At5g24080; Flags: Precursor && PF01453:D-mannose binding lectin|PF00954:S-locus glycoprotein domain|PF00069:Protein kinase domain	Pkinase
AC13G035030	5858.642353	4460.521317	11569.51347	1066.318667	123.2676814	1424.881513	7296.225715	871.4892869	3.065360216	9.78E-05	0.005081391	AC13G035030	HIC13	52456525	52459082	+	1257	-	- && A7PQW3.2 RecName: Full=Glucan endo-1,3-beta-glucosidase; AltName: Full=(1->3)-beta-glucan endohydrolase; Short=(1->3)-beta-glucanase; AltName: Full=Beta-1,3-endoglucanase; Flags: Precursor && PF00332:Glycosyl hydrolases family 17	Glyco_hydro_17
AC12G043390	203.0350911	241.8635125	243.8444749	510.1707054	441.2982994	396.2179941	229.5810262	449.2289996	-0.969724254	9.81E-05	0.005086104	AC12G043390	HIC12	55865950	55873183	+	2193	-	- && F4I2J8.1 RecName: Full=Cactin && PF10312:Conserved mid region of cactin|PF09732:Cactus-binding C-terminus of cactin protein	-
AC03G002330	579.7299837	556.2860788	620.695027	1338.64549	935.6017017	1535.478947	585.5703631	1269.908713	-1.117216978	9.97E-05	0.005155743	AC03G002330	HIC3	2869373	2890150	+	2997	-	- && Q940A7.1 RecName: Full=Transcription initiation factor TFIID subunit 12b; AltName: Full=Protein CYTOKININ-HYPERSENSITIVE 1; AltName: Full=Protein ENHANCED ETHYLENE RESPONSE 4; AltName: Full=TBP-associated factor 12b; Short=AtTAF12b && PF03847:Transcr	-
AC02G001560	364.5991849	172.0951916	252.9130711	44.20889994	1.232676814	3.221284505	263.2024825	16.22095375	4.002834778	9.99E-05	0.005155743	AC02G001560	HIC2	1956770	1957780	+	869	-	- && - && -	-
AC13G095660	460.5008663	482.7967807	918.9510789	250.2223737	124.5003582	186.8345013	620.7495753	187.1857444	1.727155998	0.000100033	0.005155743	AC13G095660	HIC13	170776844	170781980	+	1688	-	- && Q8W488.1 RecName: Full=Protein DETOXIFICATION 21; Short=AtDTX21; AltName: Full=Multidrug and toxic compound extrusion protein 21; Short=MATE protein 21 && PF01554:MatE	MatE
AC02G009670	386.1986627	423.2611469	621.7026488	204.2451177	86.28737697	159.9904637	477.0541528	150.1743195	1.664013056	0.000101541	0.005222353	AC02G009670	HIC2	12384094	12386809	+	1203	-	- && Q84MC2.1 RecName: Full=Cytokinin riboside 5'-monophosphate phosphoribohydrolase LOG8; AltName: Full=LOG family protein At5g11950; AltName: Full=Protein LONELY GUY 8 && -	-
AC14G029820	4027.870617	4992.621045	6117.27193	10063.71398	15065.77602	34199.30382	5045.921197	19776.26461	-1.970589503	0.000103073	0.005289907	AC14G029820	HIC14	41137836	41141797	+	766	-	- && O48650.1 RecName: Full=Protein translation factor SUI1 homolog && PF01253:Translation initiation factor SUI1	SUI1
AC04G000130	69.1183289	40.00050399	71.54114759	271.4426457	120.8023278	228.7111998	60.21999349	206.9853911	-1.783414484	0.000106358	0.005431809	AC04G000130	HIC4	148157	153988	+	1566	-	- && - && -	-
novel.2820	0	0	2.015243594	14.14684798	4.930707256	155.6954177	0.671747865	58.25765765	-6.498870602	0.000106484	0.005431809	-	HIC6	181190324	181191982	-	1175	-	- && Q9FLC0.1 RecName: Full=Peroxidase 52; Short=Atperox P52; AltName: Full=ATP49; Flags: Precursor && PF00141:Peroxidase	-
AC02G077000	2.591937334	4.651221394	10.07621797	23.87280597	23.42085946	244.8176223	5.773125566	97.37042926	-4.084906922	0.00010651	0.005431809	AC02G077000	HIC2	103570757	103572608	-	1008	-	- && P20024.1 RecName: Full=Myb-related protein Zm1 && PF00249:Myb-like DNA-binding domain	Myb_DNA-binding
AC16G004560	7.775812001	5.581465673	9.068596174	64.54499392	77.65863927	17.18018402	7.475291283	53.12793907	-2.830386081	0.000108607	0.005527105	AC16G004560	HIC16	5016343	5017914	-	1193	-	- && Q9FJH5.1 RecName: Full=Heavy metal-associated isoprenylated plant protein 3; Short=AtHIP03; Short=AtHIPP3; Flags: Precursor && PF00403:Heavy-metal-associated domain	HMA
novel.2424	5.183874668	4.651221394	5.038108985	34.48294196	24.65353628	22.54899153	4.957735016	27.22848992	-2.462227592	0.000109058	0.005538424	-	HIC5	140625076	140625888	+	652	-	- && - && -	-
AC02G140950	184.0275507	88.37320649	118.8993721	568.5264533	267.4908686	472.4550607	130.4333764	436.1574609	-1.741600716	0.000109855	0.005567216	AC02G140950	HIC2	214645108	214649360	+	2850	-	- && Q6L538.1 RecName: Full=Probable xyloglucan glycosyltransferase 7; AltName: Full=Cellulose synthase-like protein C7; AltName: Full=OsCslC7 && PF13641:Glycosyltransferase like family 2	-
AC12G036710	3549.226189	5228.903091	3799.741797	2093.733501	1474.281469	987.8605814	4192.623692	1518.625184	1.464850157	0.000112609	0.005694861	AC12G036710	HIC12	46481851	46485408	+	1619	-	- && Q8VZK0.1 RecName: Full=E3 ubiquitin-protein ligase MIEL1; AltName: Full=MYB30-interacting E3 ligase 1 && PF13639:Ring finger domain|PF05495:CHY zinc finger|PF14599:Zinc-ribbon	zf-CHY
novel.2500	13.82366578	32.55854976	443.3535907	8.841779989	6.163384069	8.590092012	163.2452688	7.865085357	4.371212832	0.000113862	0.005746256	-	HIC5	187909943	187913063	+	1923	-	- && Q93Z38.2 RecName: Full=Tryptophan aminotransferase-related protein 4 && PF04863:Alliinase EGF-like domain|PF04864:Allinase	-
AC15G024650	93.30974402	114.4200463	116.8841285	234.3071697	451.1597139	238.3750533	108.2046396	307.9473123	-1.507794175	0.000114219	0.005752275	AC15G024650	HIC15	34986293	34987485	-	1101	-	- && Q9SN23.1 RecName: Full=LOB domain-containing protein 38; AltName: Full=ASYMMETRIC LEAVES 2-like protein 40; Short=AS2-like protein 40 && PF03195:Protein of unknown function DUF260	-
AC08G032890	76.8941409	83.7219851	66.50303861	160.0362178	146.6885409	177.1706478	75.7063882	161.2984688	-1.090849229	0.000115988	0.005829258	AC08G032890	HIC8	41442641	41459631	-	3132	-	- && Q1PDI2.1 RecName: Full=Diacylglycerol kinase 4; Short=AtDGK4; Short=DAG kinase 4; AltName: Full=Diglyceride kinase 4; Short=DGK 4 && PF00781:Diacylglycerol kinase catalytic domain|PF00609:Diacylglycerol kinase accessory domain	-
AC14G117010	10.36774934	52.09367962	31.23627571	2.652533997	2.465353628	0	31.23256822	1.705962541	4.181005069	0.000117116	0.005873764	AC14G117010	HIC14	205537820	205539058	+	927	-	- && - && PF12796:Ankyrin repeats (3 copies)|PF13962:Domain of unknown function	-
AC16G010710	400.8863076	267.9103523	525.9785781	1105.222499	1053.938676	5523.429164	398.2584127	2560.863446	-2.68493035	0.000119027	0.005946312	AC16G010710	HIC16	12206038	12212474	-	6219	-	- && F4IQJ4.1 RecName: Full=Gibberellin-regulated protein 11; AltName: Full=GAST1 protein homolog 11; Flags: Precursor && -	-
AC09G018580	164.1560311	113.489802	142.0746734	45.97725594	69.02990158	44.02422156	139.9068355	53.01045969	1.406925895	0.000119054	0.005946312	AC09G018580	HIC9	24019208	24020151	+	378	-	- && - && PF11347:Protein of unknown function (DUF3148)	-
novel.2914	273.0173992	237.2122911	335.5380584	893.0197789	515.2589082	1654.666474	281.9225829	1020.98172	-1.856911019	0.000119331	0.005947911	-	HIC7	136113875	136117488	+	3614	-	- && - && -	-
AC02G009280	176.2517387	244.6542453	275.0807506	95.49122388	94.91611467	50.46679057	231.9955782	80.29137637	1.52979586	0.000120707	0.006004144	AC02G009280	HIC2	11924450	11927664	-	2592	-	- && Q9SCQ6.1 RecName: Full=Protein indeterminate-domain 2 && -	-
AC03G044910	0	0.930244279	0	73.38677391	38.21298123	1.073761502	0.310081426	37.55783888	-6.815131903	0.000121295	0.006017483	AC03G044910	HIC3	63335234	63351150	-	2001	-	- && O82653.2 RecName: Full=GTP-binding protein ERG && PF01926:50S ribosome-binding GTPase	-
AC14G112700	183.1635716	218.6074055	240.8216095	20.33609397	55.47045662	80.53211261	214.1975289	52.11288774	2.044586277	0.000121472	0.006017483	AC14G112700	HIC14	199963887	199972308	-	2937	-	- && P92519.1 RecName: Full=Uncharacterized mitochondrial protein AtMg00810; AltName: Full=ORF240b && PF14223:gag-polypeptide of LTR copia-type|PF07727:Reverse transcriptase (RNA-dependent DNA polymerase)	RVT_2
AC09G009830	553.8106103	548.8441245	584.4206423	274.9793577	98.61414511	161.0642252	562.358459	178.2192427	1.654363502	0.000122551	0.006058519	AC09G009830	HIC9	11946921	11949243	+	911	-	- && Q55EX9.2 RecName: Full=Putative methyltransferase DDB_G0268948 && PF08241:Methyltransferase domain	Methyltransf_11
AC04G003760	215.9947778	233.491314	221.6767954	106.9855379	39.44565804	48.31926757	223.7209624	64.91682116	1.776486604	0.000123078	0.006069751	AC04G003760	HIC4	4803587	4806334	+	2473	-	- && P93604.1 RecName: Full=Rust resistance kinase Lr10; AltName: Full=Probable receptor-like serine/threonine-protein kinase LRK10; Flags: Precursor && PF13947:Wall-associated receptor kinase galacturonan-binding|PF00069:Protein kinase domain	Pkinase
AC15G018320	108.861368	227.9098483	220.6691736	783.381707	363.6396601	2053.031991	185.8134633	1066.684453	-2.521633679	0.000123279	0.006069751	AC15G018320	HIC15	24835844	24839970	-	1706	-	- && Q6Z4G3.1 RecName: Full=UDP-arabinopyranose mutase 3; Short=OsUAM3; AltName: Full=Reversibly glycosylated polypeptide 3; AltName: Full=UDP-L-arabinose mutase 3 && PF03214:Reversibly glycosylated polypeptide	-
AC06G093020	119.2291174	98.60589356	75.57163478	37.13547595	34.51495079	38.65541405	97.80221523	36.7686136	1.411809782	0.000124412	0.006113079	AC06G093020	HIC6	165092934	165094395	-	1053	-	- && P81393.1 RecName: Full=Myb-related protein 308 && PF00249:Myb-like DNA-binding domain	Myb_DNA-binding
novel.2611	0	0	0	4.420889994	11.09409132	33.28660655	0	16.26719596	-6.565682109	0.000124694	0.006114548	-	HIC5	179051540	179053009	-	443	-	- && - && -	-
AC08G099420	1763.381366	1440.018144	2337.682569	881.5254649	341.4514774	428.4308391	1847.02736	550.4692605	1.745414131	0.000126117	0.006168398	AC08G099420	HIC8	155943264	155947209	-	2843	-	- && Q940G6.1 RecName: Full=Gibberellin receptor GID1C; AltName: Full=AtCXE19; AltName: Full=Carboxylesterase 19; AltName: Full=GID1-like protein 3; AltName: Full=Protein GA INSENSITIVE DWARF 1C; Short=AtGID1C && PF07859:alpha/beta hydrolase fold	Abhydrolase_3
AC11G012500	633.2966886	765.5910415	873.6080981	359.8604455	273.6542527	411.2506551	757.4986094	348.2551178	1.119973266	0.000126301	0.006168398	AC11G012500	HIC11	26098148	26099044	-	714	-	- && Q9M8R7.1 RecName: Full=Probable protein phosphatase 2C 33; Short=AtPP2C33; AltName: Full=AtPPC6;1 && PF00481:Protein phosphatase 2C	PP2C
AC09G004350	6.047853779	6.511709952	29.22103212	166.2254638	54.23777981	96.63853514	13.92686528	105.7005929	-2.935584668	0.000128262	0.006244955	AC09G004350	HIC9	5328769	5331787	-	1106	-	- && Q9M1S3.1 RecName: Full=Probable RNA-binding protein ARP1; AltName: Full=ABA-regulated RNA-binding protein 1 && PF00076:RNA recognition motif. (a.k.a. RRM, RBD, or RNP domain)	RRM_1
AC10G098470	2271.401083	1413.971304	1763.338145	6746.278131	4196.031874	3593.879746	1816.236844	4845.396584	-1.415708872	0.000128385	0.006244955	AC10G098470	HIC10	160459038	160466797	-	4964	-	- && Q851L8.1 RecName: Full=Probable cellulose synthase A catalytic subunit 5 [UDP-forming]; AltName: Full=OsCesA5 >A2XNT2.1 RecName: Full=Probable cellulose synthase A catalytic subunit 5 [UDP-forming]; AltName: Full=OsCesA5 && -	-
AC10G099380	27.64733156	36.27952688	19.14481414	51.28232393	175.0401076	184.6869783	27.69055753	137.0031366	-2.302940483	0.000130297	0.006325303	AC10G099380	HIC10	161777188	161783178	-	2895	-	- && Q9ZSB0.1 RecName: Full=Subtilisin-like protease SBT3.9; AltName: Full=Subtilase subfamily 3 member 9; Short=AtSBT3.9; Flags: Precursor && PF05922:Peptidase inhibitor I9|PF02225:PA domain|PF00082:Subtilase family	Peptidase_S8
AC05G071440	22.46345689	17.6746413	27.20578852	0	3.698030442	1.073761502	22.44796224	1.590597314	3.94098064	0.000131248	0.006358686	AC05G071440	HIC5	144622909	144623916	+	978	-	- && O65665.1 RecName: Full=Ethylene-responsive transcription factor ERF060 && PF00847:AP2 domain	AP2
AC15G023330	80.35005735	78.14051942	5.038108985	0	1.232676814	4.295046006	54.50956192	1.842574273	4.915401032	0.00013271	0.006416716	AC15G023330	HIC15	32469050	32479145	-	831	-	- && P49592.1 RecName: Full=Protein Dr1 homolog; AltName: Full=Negative cofactor 2-beta homolog; Short=NC2-beta homolog && PF00808:Histone-like transcription factor (CBF/NF-Y) and archaeal histone	-
AC15G107620	619.4730228	557.216323	766.8001876	229.0021017	150.3865713	328.5710195	647.8298445	235.9865642	1.455797176	0.000133172	0.006426189	AC15G107620	HIC15	183526176	183531984	-	3007	-	- && Q54GU0.1 RecName: Full=Putative transporter arsB && PF03600:Citrate transporter	-
AC04G014150	120.0930965	126.5132219	98.74693611	244.0331277	220.6491497	351.120011	115.1177515	271.9340961	-1.239649955	0.00013383	0.006445146	AC04G014150	HIC4	19031952	19035079	+	1133	-	- && - && -	-
AC12G024630	1.727958223	4.651221394	3.022865391	25.64116197	11.09409132	93.41725063	3.134015003	43.38416798	-3.796891484	0.000136062	0.00653963	AC12G024630	HIC12	30275473	30282382	+	3090	-	- && Q7XR91.2 RecName: Full=COBRA-like protein 7; AltName: Full=Protein BRITTLE CULM1-like P1; Flags: Precursor && PF04833:COBRA-like protein	-
AC12G040680	741.2940775	695.8227206	888.722425	213.9710757	258.8621309	55.83559808	775.279741	176.2229349	2.13767183	0.000138032	0.006621171	AC12G040680	HIC12	51848666	51851054	-	2276	-	- && Q9SJL0.1 RecName: Full=UDP-glycosyltransferase 86A1 && PF00201:UDP-glucoronosyl and UDP-glucosyl transferase	UDPGT
AC08G002120	166.7479685	113.489802	125.9527246	314.7673676	384.5951659	254.4814759	135.3968317	317.9480031	-1.229914829	0.000139036	0.006656134	AC08G002120	HIC8	2749053	2752640	+	2274	-	- && Q9SQU6.1 RecName: Full=Pentatricopeptide repeat-containing protein At3g06430, chloroplastic; AltName: Full=Protein EMBRYO DEFECTIVE 2750; Flags: Precursor && PF13041:PPR repeat family	-
novel.1488	835.4678006	1114.432646	1009.637041	3447.410018	1618.504657	5690.935958	986.5124958	3585.616877	-1.861908853	0.000140796	0.00669552	-	HIC16	499430	503882	+	1921	-	- && Q9SV30.1 RecName: Full=GATA transcription factor 8 && PF00320:GATA zinc finger	GATA
AC07G083660	861.3871739	1873.511978	2075.700902	547.3061813	255.1641005	536.8807508	1603.533351	446.4503442	1.843883815	0.000140841	0.00669552	AC07G083660	HIC7	147730652	147735079	-	3026	-	- && Q0JDC6.1 RecName: Full=Beta-fructofuranosidase, insoluble isoenzyme 3; AltName: Full=Cell wall beta-fructosidase 3; AltName: Full=Invertase 3; AltName: Full=OsCIN3; AltName: Full=Sucrose hydrolase 3; Flags: Precursor >Q01IS8.2 RecName: Full=Beta-fruc	-
AC02G064810	317.9443129	613.961224	1234.336701	219.2761437	125.733035	68.7207361	722.0807461	137.9099716	2.386677567	0.000141112	0.00669552	AC02G064810	HIC2	81546283	81549577	-	1835	-	- && O80437.1 RecName: Full=Glycerol-3-phosphate 2-O-acyltransferase 6; Short=AtGPAT6; AltName: Full=Glycerol-3-phosphate acyltransferase 6 && PF01553:Acyltransferase|PF12710:haloacid dehalogenase-like hydrolase	Acyltransferase
AC13G100030	95.90168135	72.55905375	78.59450017	25.64116197	23.42085946	6.442569009	82.35174509	18.50153015	2.15096524	0.000141236	0.00669552	AC13G100030	HIC13	177393039	177394667	-	1305	-	- && Q9SG96.1 RecName: Full=RING-H2 finger protein ATL72; AltName: Full=RING-type E3 ubiquitin transferase ATL72 && -	-
AC14G026100	3.455916445	7.441954231	7.05335258	15.03102598	67.79722476	57.98312108	5.983741085	46.93712394	-2.97281833	0.000141331	0.00669552	AC14G026100	HIC14	35242491	35243854	-	1221	-	- && Q69VG1.1 RecName: Full=Chitin-inducible gibberellin-responsive protein 1 && PF03514:GRAS domain family	GRAS
AC15G027340	240.1861929	219.5376498	313.3703789	129.0899878	112.1735901	83.75339712	257.6980739	108.3389917	1.24786493	0.000141517	0.00669552	AC15G027340	HIC15	39521673	39522915	-	1074	-	- && Q9SNC6.1 RecName: Full=U-box domain-containing protein 13; AltName: Full=Plant U-box protein 13 && PF00514:Armadillo/beta-catenin-like repeat	Arm
AC08G022440	1746.101784	2883.757264	3091.383673	7426.211013	5404.055152	16926.77631	2573.747574	9919.014158	-1.94636998	0.000142564	0.006731934	AC08G022440	HIC8	28025389	28029745	+	1159	-	- && Q9FIK8.1 RecName: Full=Protein C2-DOMAIN ABA-RELATED 11; Contains: RecName: Full=Protein C2-DOMAIN ABA-RELATED 11, N-terminally processed && PF00168:C2 domain	C2
AC10G092820	1410.01391	1988.862268	1164.810797	756.856367	447.4616834	369.3739565	1521.228992	524.5640023	1.535250098	0.000145449	0.00685479	AC10G092820	HIC10	153217340	153219403	-	1754	-	- && Q94F39.1 RecName: Full=Ninja-family protein AFP3; AltName: Full=ABI five-binding protein 3; Short=ABI5-binding protein 3 && PF16135:TPL-binding domain in jasmonate signalling	-
AC08G043860	19.00754045	10.23268707	17.12957055	17.68355998	152.8519249	309.2433124	15.45659936	159.9262658	-3.369843795	0.000148116	0.006966934	AC08G043860	HIC8	56382299	56383940	-	1183	-	- && P31237.1 RecName: Full=1-aminocyclopropane-1-carboxylate oxidase; Short=ACC oxidase; AltName: Full=Ethylene-forming enzyme; Short=EFE && PF14226:non-haem dioxygenase in morphine synthesis N-terminal|PF03171:2OG-Fe(II) oxygenase superfamily	2OG-FeII_Oxy
AC07G077730	1080.837868	1440.018144	1412.685759	2186.572191	2857.344855	3355.504692	1311.18059	2799.807246	-1.094440292	0.000149055	0.006997509	AC07G077730	HIC7	140151664	140194698	+	8220	-	- && B9FFA3.2 RecName: Full=Kinesin-like protein KIN-7E, chloroplastic; Flags: Precursor && -	-
AC12G030690	546.0347983	575.8212086	577.3672897	1459.777876	982.4434207	1015.77838	566.4077656	1152.666559	-1.02571414	0.000149632	0.007010976	AC12G030690	HIC12	38404090	38406456	-	2337	-	- && Q9FN92.1 RecName: Full=Probable receptor-like protein kinase At5g59700; Flags: Precursor && PF12819:Carbohydrate-binding protein of the ER|PF07714:Protein tyrosine kinase	Pkinase_Tyr
AC14G023400	857.9312575	2268.865796	1169.848906	546.4220033	204.6243511	190.0557858	1432.21532	313.7007134	2.189526318	0.000150219	0.007015506	AC14G023400	HIC14	31476828	31493092	-	7403	-	- && Q9C5E5.1 RecName: Full=Diacylglycerol kinase 5; Short=AtDGK5; Short=DAG kinase 5; AltName: Full=Diglyceride kinase 5; Short=DGK 5 && -	-
AC04G001030	660.080041	838.1500953	950.1873546	452.6991354	326.6593557	380.1115715	816.1391636	386.4900209	1.076919067	0.000150307	0.007015506	AC04G001030	HIC4	1108592	1122857	-	3002	-	- && - && -	-
AC05G090000	4698.318407	6876.365709	8781.423961	320.9566136	992.3048352	2251.677869	6785.369359	1188.313106	2.513641687	0.000152501	0.007104221	AC05G090000	HIC5	167996345	167997945	-	1471	-	- && Q5Z6F0.1 RecName: Full=Probable aquaporin TIP2-2; AltName: Full=Tonoplast intrinsic protein 2-2; Short=OsTIP2;2 && PF00230:Major intrinsic protein	-
novel.1846	6081.548964	9177.790055	7953.158844	19235.29237	13841.72794	15991.53004	7737.499288	16356.18345	-1.079943605	0.000153186	0.007122425	-	HIC2	9454388	9456470	-	2083	-	- && - && -	-
AC10G011620	55.29466312	30.6980612	21.16005774	0.884177999	4.930707256	6.442569009	35.71759402	4.085818088	3.167283096	0.00015449	0.007169289	AC10G011620	HIC10	14370507	14373842	+	933	-	- && Q651U1.1 RecName: Full=Cryptochrome DASH, chloroplastic/mitochondrial; Flags: Precursor && PF00875:DNA photolyase	-
AC01G063150	82.07801557	64.18685524	117.8917503	175.9514218	318.030618	1456.020596	88.05220702	650.0008786	-2.88430391	0.000157296	0.007285556	AC01G063150	HIC1	116328012	116329424	-	1212	-	- && Q9SLV0.1 RecName: Full=Protein DETOXIFICATION 48; Short=AtDTX48; AltName: Full=Multidrug and toxic compound extrusion protein 48; Short=MATE protein 48; AltName: Full=Protein ABNORMAL SHOOT 4; AltName: Full=Protein BUSH-AND-CHLOROTIC-DWARF 1; Short=P	MatE
AC12G035760	156.3802191	146.9785961	150.1356478	484.5295434	253.9314237	788.1409421	151.164821	508.8673031	-1.751544859	0.000158644	0.007333935	AC12G035760	HIC12	45059939	45060846	+	801	-	- && - && PF07795:Protein of unknown function (DUF1635)	-
AC13G020910	127.0049294	68.83807664	124.9451028	668.4385672	144.2231872	1363.677107	106.9293696	725.4462871	-2.762412242	0.000159184	0.007344896	AC13G020910	HIC13	27341507	27344464	-	1982	-	- && Q8RXK7.2 RecName: Full=Probable pectinesterase/pectinesterase inhibitor 41; Includes: RecName: Full=Pectinesterase inhibitor 41; AltName: Full=Pectin methylesterase inhibitor 41; Includes: RecName: Full=Pectinesterase 41; Short=PE 41; AltName: Full=A	-
AC03G035570	15.551624	25.11659553	33.2515193	4.420889994	1.232676814	1.073761502	24.63991295	2.24244277	3.387743425	0.00015968	0.00734593	AC03G035570	HIC3	48720103	48721625	-	1401	-	- && Q9SYJ2.1 RecName: Full=Probable glycerol-3-phosphate acyltransferase 3; Short=AtGPAT3 && PF01553:Acyltransferase	Acyltransferase
AC02G004050	946.9211059	1775.836328	2020.281703	415.5636595	38.21298123	212.6047773	1581.013046	222.1271393	2.829775029	0.000159813	0.00734593	AC02G004050	HIC2	5291133	5298033	-	2028	-	- && Q94LW6.1 RecName: Full=Probable sulfate transporter 3.5 && PF01740:STAS domain|PF00916:Sulfate permease family	Sulfate_transp
AC15G016750	556.4025476	522.7972847	629.7636232	344.8294196	290.9117281	264.1453294	569.6544852	299.962159	0.923898842	0.000160173	0.00734854	AC15G016750	HIC15	22402641	22403786	-	1098	-	- && Q9LVG9.1 RecName: Full=BTB/POZ domain-containing protein At5g60050 && -	-
AC14G026720	1195.74709	1359.086891	2066.632306	2867.38925	5336.257927	12521.13287	1540.488762	6908.260016	-2.164967563	0.000160977	0.007371487	AC14G026720	HIC14	36382775	36384139	-	1221	-	- && Q69VG1.1 RecName: Full=Chitin-inducible gibberellin-responsive protein 1 && PF03514:GRAS domain family	GRAS
AC05G092950	79.48607824	66.97758808	61.46492962	141.4684798	177.5054612	140.6627567	69.30953198	153.2122326	-1.140570586	0.00016256	0.007429931	AC05G092950	HIC5	171640007	171652162	+	1002	-	- && Q944H5.1 RecName: Full=Mitochondrial carrier protein MTM1; AltName: Full=Manganese tracking factor for mitochondrial SOD2 && -	-
AC10G009070	61.3425169	80.00100798	173.3109491	31.83040796	19.72282902	12.88513802	104.8848247	21.47945833	2.277965758	0.000164325	0.007489896	AC10G009070	HIC10	11342595	11347139	-	4315	-	- && Q9LJF3.1 RecName: Full=Receptor-like protein kinase BRI1-like 3; AltName: Full=BRASSINOSTEROID INSENSITIVE 1-like protein 3; Flags: Precursor && PF13855:Leucine rich repeat|PF00069:Protein kinase domain|PF08263:Leucine rich repeat N-terminal domain	Pkinase
AC15G016970	120.0930965	200.00252	239.8139877	380.1965395	568.2640112	875.1156237	186.6365347	607.8587248	-1.703965449	0.000164491	0.007489896	AC15G016970	HIC15	22746325	22748559	+	1625	-	- && Q9M069.2 RecName: Full=Glucan endo-1,3-beta-glucosidase 7; AltName: Full=(1->3)-beta-glucan endohydrolase 7; Short=(1->3)-beta-glucanase 7; AltName: Full=Beta-1,3-endoglucanase 7; Short=Beta-1,3-glucanase 7; Flags: Precursor && PF00332:Glycosyl hydro	Glyco_hydro_17
AC10G095680	194.3953	204.6537413	351.6600072	89.30197789	22.18818265	59.05688258	250.2363495	56.84901437	2.130447354	0.000165582	0.007516594	AC10G095680	HIC10	157010945	157020368	-	2218	-	- && Q9FKS8.1 RecName: Full=Lysine histidine transporter 1 && PF01490:Transmembrane amino acid transporter protein	Aa_trans
novel.359	251.4179214	279.0732837	410.1020714	47.74561194	2.465353628	57.98312108	313.5310921	36.06469555	3.114362416	0.000165698	0.007516594	-	HIC10	136780477	136815474	-	7151	-	- && - && -	-
AC13G001660	254.0098587	257.6776652	258.9588018	415.5636595	442.5309762	447.7585461	256.8821086	435.2843939	-0.760503801	0.000168088	0.007597224	AC13G001660	HIC13	2387462	2398938	+	1407	-	- && Q9LZM7.1 RecName: Full=PRA1 family protein A1; Short=AtPRA1.A1 && PF03208:PRA1 family protein	-
AC08G073460	73.43822446	45.58196966	58.44206423	119.3640298	177.5054612	159.9904637	59.15408612	152.2866516	-1.360452851	0.000168102	0.007597224	AC08G073460	HIC8	106268286	106280048	+	5239	-	- && Q9FWX7.1 RecName: Full=ABC transporter B family member 11; Short=ABC transporter ABCB.11; Short=AtABCB11; AltName: Full=Multidrug resistance protein 8; AltName: Full=P-glycoprotein 11 && PF00005:ABC transporter|PF00664:ABC transporter transmembrane r	ABC_membrane
AC16G008030	182.2995925	224.1888712	151.1432696	309.4622996	636.061236	696.8712145	185.8772444	547.4649167	-1.557364928	0.000168969	0.00762219	AC16G008030	HIC16	9378411	9387237	-	4061	-	- && Q6K7R9.1 RecName: Full=DEAD-box ATP-dependent RNA helicase 48 && PF00271:Helicase conserved C-terminal domain|PF00270:DEAD/DEAH box helicase	DEAD
novel.2282	165.8839894	131.1644433	131.9984554	66.31334992	64.09919432	40.80293706	143.0156294	57.0718271	1.324868143	0.000169864	0.007648311	-	HIC4	178613167	178616142	+	918	-	- && - && -	-
AC16G010600	444.0852632	461.4011623	865.5471237	1278.521386	2279.219429	1627.822436	590.3445164	1728.521084	-1.550029215	0.000171447	0.007705236	AC16G010600	HIC16	12106537	12108490	-	1840	-	- && Q9FFE6.1 RecName: Full=Probable acyl-activating enzyme 5, peroxisomal; AltName: Full=AMP-binding protein 5; Short=AtAMPBP5 && PF13193:AMP-binding enzyme C-terminal domain|PF00501:AMP-binding enzyme	AMP-binding
AC05G050070	793.9968032	715.3578504	738.5867773	436.7839314	292.1444049	398.3655171	749.3138103	375.7646178	0.994159721	0.000173069	0.007763769	AC05G050070	HIC5	108274323	108282465	-	1102	-	- && Q9CAB8.1 RecName: Full=Probable peroxygenase 5; Short=AtPXG5; AltName: Full=Caleosin-5 && PF05042:Caleosin related protein	-
AC10G018450	4.319895556	2.790732837	3.022865391	14.14684798	33.28227397	27.91779904	3.377831261	25.11564033	-2.87886176	0.000173913	0.007787168	AC10G018450	HIC10	22851081	22854249	+	3074	-	- && C0LGS3.1 RecName: Full=Probable LRR receptor-like serine/threonine-protein kinase At4g37250; Flags: Precursor && PF13855:Leucine rich repeat|PF08263:Leucine rich repeat N-terminal domain|PF00069:Protein kinase domain	Pkinase
novel.3113	69.98230801	83.7219851	99.75455791	182.1406678	163.9460162	215.8260618	84.48628367	187.3042486	-1.151203166	0.000175689	0.007845533	-	HIC8	66232053	66233679	+	1588	-	- && Q9C9B0.2 RecName: Full=UDP-glycosyltransferase 89B1; AltName: Full=Flavonol 3-O-glucosyltransferase UGT89B1; AltName: Full=Flavonol 7-O-glucosyltransferase UGT89B1 && PF00201:UDP-glucoronosyl and UDP-glucosyl transferase	UDPGT
AC14G034800	107.1334098	135.8156647	250.8978275	59.23992592	18.49015221	31.13908354	164.615634	36.28972056	2.170365464	0.000175864	0.007845533	AC14G034800	HIC14	49130264	49137005	-	1134	-	- && Q93YW5.1 RecName: Full=Probable protein phosphatase 2C 58; Short=AtPP2C58 && PF00481:Protein phosphatase 2C	PP2C
AC13G107660	204.7630494	279.0732837	240.8216095	457.1200254	443.763653	459.5699227	241.5526475	453.4845337	-0.90929746	0.000181509	0.00808248	AC13G107660	HIC13	186834994	186836112	-	1083	-	- && - && PF11961:Domain of unknown function (DUF3475)|PF05003:Protein of unknown function (DUF668)	-
AC05G066390	203.8990703	108.8385806	137.0365644	12.37849198	54.23777981	12.88513802	149.9247384	26.50046994	2.514757666	0.000182712	0.008118637	AC05G066390	HIC5	137488838	137489908	+	952	-	- && - && -	-
AC10G090410	64.79843334	54.88441245	147.1127824	25.64116197	19.72282902	16.10642252	88.93187606	20.49013784	2.110860206	0.000182991	0.008118637	AC10G090410	HIC10	149230938	149240714	-	1161	-	- && Q8S9K8.1 RecName: Full=Methylesterase 10; Short=AtMES10 && -	-
novel.3407	37.15110178	45.58196966	87.66309635	198.9400497	108.4755596	1520.446286	56.7987226	609.2872985	-3.424095367	0.000184375	0.00816507	-	HIC9	22363812	22364272	+	441	-	- && - && -	-
AC14G058430	165.0200102	150.6995732	174.3185709	347.4819536	638.5265896	319.9809275	163.3460514	435.3298235	-1.413078697	0.000185365	0.008193953	AC14G058430	HIC14	92635858	92641095	-	3585	-	- && - && PF10358:N-terminal C2 in EEIG1 and EHBP1 proteins	-
AC02G047570	37.15110178	13.95366418	15.11432696	0.884177999	2.465353628	0	22.07303097	1.116510542	4.375450395	0.000187198	0.008259886	AC02G047570	HIC2	59099339	59106169	-	4012	-	- && Q93YV0.1 RecName: Full=(E,E)-geranyllinalool synthase; AltName: Full=Terpenoid synthase 4; Short=AtTPS04 && PF01397:Terpene synthase, N-terminal domain|PF03936:Terpene synthase family, metal binding domain	-
AC04G095030	175.3877596	186.9791001	262.989289	520.7808413	424.040824	1043.696179	208.4520496	662.8392816	-1.669514813	0.000189236	0.008331079	AC04G095030	HIC4	170537786	170538502	+	678	-	- && Q9SSW2.1 RecName: Full=Zinc finger protein AZF2; AltName: Full=Zinc-finger protein 2 && PF13912:C2H2-type zinc finger	-
AC14G013390	145.1484907	213.9561841	193.463385	66.31334992	30.81692035	77.31082811	184.1893533	58.14703279	1.657518311	0.000189499	0.008331079	AC14G013390	HIC14	17110667	17114892	+	1906	-	- && H2DH21.1 RecName: Full=Cytochrome P450 CYP72A219; AltName: Full=Cytochrome P450 CYP72A129 [Panax ginseng] && PF00067:Cytochrome P450	p450
AC10G013730	144.2845116	105.1176035	164.2423529	62.77663792	44.3763653	30.06532204	137.8814893	45.73944175	1.585758718	0.000189955	0.008335978	AC10G013730	HIC10	17121109	17122208	+	1029	-	- && Q8LAW2.2 RecName: Full=F-box protein AFR; AltName: Full=Protein ATTENUATED FAR-RED RESPONSE; AltName: Full=SKP1-interacting partner 29 && PF01344:Kelch motif	Kelch_1
AC15G084310	945.1931477	1206.52683	1271.618708	2977.027322	2067.199017	5639.395406	1141.112895	3561.207248	-1.642020916	0.000190988	0.008360168	AC15G084310	HIC15	150275707	150278780	+	3001	-	- && Q9SNN0.1 RecName: Full=Arginine decarboxylase 1; Short=ARGDC1; Short=OsADC1 && PF02784:Pyridoxal-dependent decarboxylase, pyridoxal binding domain|PF00278:Pyridoxal-dependent decarboxylase, C-terminal sheet domain	-
AC01G072020	2717.214305	2969.339738	3210.283045	1026.530657	1294.310655	417.6932241	2965.612363	912.8448451	1.70002377	0.000191196	0.008360168	AC01G072020	HIC1	128131619	128134561	-	2210	-	- && - && PF04640:PLATZ transcription factor	-
AC06G101470	152.9243027	175.8161687	101.7698015	292.6629176	341.4514774	481.0451527	143.5034243	371.7198493	-1.371857281	0.000194457	0.00848742	AC06G101470	HIC6	176045903	176047888	+	1956	-	- && - && -	-
AC15G007930	2.591937334	1.860488558	0	5.305067993	32.04959716	74.08954361	1.484141964	37.14806959	-4.615007587	0.000195219	0.008505347	AC15G007930	HIC15	10373196	10373741	-	510	-	- && O23310.1 RecName: Full=Nuclear transcription factor Y subunit B-3; Short=AtNF-YB-3; AltName: Full=Transcriptional activator HAP3C && PF00808:Histone-like transcription factor (CBF/NF-Y) and archaeal histone	-
novel.641	2006.159496	3412.136015	3046.040693	7711.800506	5062.603675	10318.84803	2821.445401	7697.750737	-1.44807409	0.000197015	0.008568229	-	HIC12	139951432	139970393	+	1075	-	- && Q9ZUZ3.1 RecName: Full=Auxin-responsive protein SAUR32; AltName: Full=Protein ABOLISHED APICAL HOOK MAINTENANCE 1; AltName: Full=Protein SMALL AUXIN UP RNA 32 && PF02519:Auxin responsive protein	Auxin_inducible
AC04G009230	933.9614193	1346.993716	1739.155222	571.1789873	182.4361685	367.2264335	1340.036786	373.6138631	1.841247297	0.000197801	0.008586954	AC04G009230	HIC4	12044259	12046114	+	953	-	- && C3VEP9.1 RecName: Full=15-cis-phytoene desaturase, chloroplastic/chromoplastic; AltName: Full=Phytoene dehydrogenase; Short=OgPDS; Flags: Precursor && PF01593:Flavin containing amine oxidoreductase	Amino_oxidase
AC10G027870	236.7302765	240.9332682	304.3017827	505.7498154	632.3632055	454.2011151	260.6551091	530.7713787	-1.02592159	0.000198301	0.008593258	AC10G027870	HIC10	36232819	36245103	+	2776	-	- && - && PF00076:RNA recognition motif. (a.k.a. RRM, RBD, or RNP domain)	RRM_1
AC05G019200	13.82366578	1.860488558	3.022865391	45.97725594	33.28227397	88.04844313	6.235673243	55.76932435	-3.145546713	0.000198761	0.008597841	AC05G019200	HIC5	35744890	35746065	+	1085	-	- && Q6DR24.1 RecName: Full=Uncharacterized protein At3g17950 && -	-
AC08G121190	184.8915298	253.9566881	312.3627571	45.97725594	1.232676814	34.36036805	250.4036583	27.19010027	3.193948538	0.000199635	0.008612737	AC08G121190	HIC8	192056979	192061338	-	1906	-	- && O81970.1 RecName: Full=Cytochrome P450 71A9; AltName: Full=Cytochrome P450 CP1 && PF00067:Cytochrome P450	p450
AC01G010250	11.23172845	159.0717717	277.0959942	11.49431399	16.02479858	2.147523003	149.1331648	9.888878523	3.917829155	0.000199817	0.008612737	AC01G010250	HIC1	16809906	16823142	+	2330	-	- && Q5Z880.1 RecName: Full=ERAD-associated E3 ubiquitin-protein ligase HRD1 && PF13639:Ring finger domain	-
AC16G001900	11.23172845	13.95366418	15.11432696	76.0393079	48.07439574	34.36036805	13.43323986	52.82469056	-1.983573985	0.000202211	0.008700469	AC16G001900	HIC16	2119002	2135410	-	3226	-	- && Q8VZQ4.1 RecName: Full=Probable serine/threonine protein phosphatase 2A regulatory subunit B''gamma; Short=AtB''gamma; AltName: Full=Serine/threonine protein phosphatase 2A regulatory subunit B''beta 2 isoform; Short=AtB''beta 2; Short=PP2A, B'' subu	-
novel.2995	24.19141512	35.3492826	37.28200649	73.38677391	85.05470016	107.3761502	32.27423473	88.60587474	-1.459179862	0.00020399	0.008761458	-	HIC7	118715397	118763810	-	1605	-	- && - && -	-
novel.2186	44.06293467	116.2805349	70.5335258	15.03102598	0	6.442569009	76.95899844	7.157864997	3.390496026	0.000207054	0.008866172	-	HIC3	58024273	58026569	-	1952	-	- && - && -	-
AC10G019370	2.591937334	1.860488558	3.022865391	2.652533997	135.5944495	35.43412955	2.491763761	57.89370436	-4.536571436	0.000207313	0.008866172	AC10G019370	HIC10	24005537	24016893	-	2670	-	- && Q9SHZ3.1 RecName: Full=Nucleobase-ascorbate transporter 1; Short=AtNAT1 && PF00860:Permease family	-
AC14G001480	4.319895556	9.302442789	3.022865391	20.33609397	35.7476276	54.76183658	5.548401245	36.94851938	-2.728454265	0.000207618	0.008866172	AC14G001480	HIC14	1977140	1979158	-	1920	-	- && Q9LHF1.1 RecName: Full=Leucine-rich repeat extensin-like protein 4; Short=AtLRX4; Short=LRR/EXTENSIN4; AltName: Full=Cell wall hydroxyproline-rich glycoprotein; Flags: Precursor && PF13855:Leucine rich repeat	-
AC04G009240	3573.417604	4907.968815	5998.372558	2043.335355	781.5171	1756.673816	4826.586326	1527.175424	1.659802476	0.000207892	0.008866172	AC04G009240	HIC4	12055208	12067512	+	1406	-	- && Q40406.1 RecName: Full=Phytoene dehydrogenase, chloroplastic/chromoplastic; AltName: Full=Phytoene desaturase; Flags: Precursor && PF01593:Flavin containing amine oxidoreductase	Amino_oxidase
AC14G117650	86.39791113	146.9785961	184.3947889	586.2100133	210.7877352	2871.238255	139.2570987	1222.745335	-3.134661502	0.000209777	0.008921588	AC14G117650	HIC14	206337963	206339636	+	1300	-	- && Q75KV9.1 RecName: Full=Transcription factor BHLH148; AltName: Full=Basic helix-loop-helix protein 148; Short=OsbHLH148; AltName: Full=bHLH transcription factor bHLH148 && -	-
AC02G010980	62.20649601	26.04683981	21.16005774	151.1944378	260.0948077	97.71229664	36.47113119	169.6671807	-2.212763241	0.000209928	0.008921588	AC02G010980	HIC2	14051502	14056399	+	3374	-	- && Q9C5W9.1 RecName: Full=Auxin response factor 18 && PF02362:B3 DNA binding domain|PF02309:AUX/IAA family|PF06507:Auxin response factor	Auxin_resp
AC13G018590	377.5588716	526.5182618	191.4481414	103.4488259	103.5448524	31.13908354	365.1750916	79.37758726	2.201755781	0.000210537	0.008931777	AC13G018590	HIC13	23847667	23866056	+	3754	-	- && P27898.1 RecName: Full=Myb-related protein P && PF00249:Myb-like DNA-binding domain	Myb_DNA-binding
AC15G016260	194.3953	201.8630085	206.5624684	62.77663792	13.55944495	62.27816709	200.940259	46.20474999	2.11300041	0.000212439	0.00899672	AC15G016260	HIC15	21476045	21477551	-	907	-	- && - && -	-
AC12G001090	366.3271432	352.5625817	398.0106098	780.729173	692.7643694	1427.029036	372.3001116	966.8408593	-1.376937227	0.000215591	0.009114271	AC12G001090	HIC12	1336953	1343888	+	2684	-	- && Q9AV50.1 RecName: Full=Double-stranded RNA-binding protein 6; AltName: Full=dsRNA-binding protein 5; Short=OsDRB5; AltName: Full=dsRNA-binding protein 6 && PF00035:Double-stranded RNA binding motif	-
AC04G011510	110.5893262	133.9551762	145.0975388	320.9566136	218.1837961	360.7838645	129.8806804	299.9747581	-1.209740989	0.000216998	0.009145459	AC04G011510	HIC4	15248029	15254653	+	1677	-	- && - && -	-
AC03G046160	72.57424535	94.88491644	84.64023095	183.9090238	191.0649062	417.6932241	84.03313091	264.2223847	-1.652914422	0.000217084	0.009145459	AC03G046160	HIC3	66173918	66183689	+	4249	-	- && Q8L5Y5.1 RecName: Full=Probable protein S-acyltransferase 19; AltName: Full=Probable palmitoyltransferase At4g15080; AltName: Full=Zinc finger DHHC domain-containing protein At4g15080 && PF01529:DHHC palmitoyltransferase	-
AC14G116650	658.3520828	821.4056982	963.286438	357.2079115	202.1589975	395.1442326	814.348073	318.1703805	1.354431048	0.000219815	0.009224018	AC14G116650	HIC14	205093394	205099666	-	2123	-	- && O22558.2 RecName: Full=Serine/threonine-protein kinase STY8; AltName: Full=Serine/threonine/tyrosine-protein kinase 8 && PF07714:Protein tyrosine kinase	Pkinase_Tyr
AC14G056960	222.0426316	229.7703369	255.9359365	105.2171819	136.8271263	88.04844313	235.9163016	110.0309171	1.103040107	0.00022009	0.009224018	AC14G056960	HIC14	90179716	90187441	+	1146	-	- && Q10FZ7.1 RecName: Full=Protein YABBY 2; AltName: Full=OsYABBY2; Short=OsYAB2; AltName: Full=Protein FILAMENTOUS FLOWER 2 && PF04690:YABBY protein	YABBY
AC02G037820	654.8961663	535.8207046	541.092905	149.4260818	316.7979412	151.4003717	577.2699253	205.8747982	1.490279896	0.000220091	0.009224018	AC02G037820	HIC2	47405600	47408662	-	1737	-	- && - && -	-
AC13G107050	2690.430952	3327.483785	3518.615315	1753.324972	1423.74172	1867.271251	3178.843351	1681.445981	0.91852894	0.000220801	0.009236495	AC13G107050	HIC13	186252465	186258964	-	2977	-	- && Q9LL45.2 RecName: Full=Telomere-binding protein 1; AltName: Full=Protein RTBP1 && -	-
AC08G079940	884.7146099	687.4505221	773.8535402	1314.772684	1453.325964	1336.833069	782.0062241	1368.310572	-0.806796838	0.00022137	0.009236495	AC08G079940	HIC8	118563735	118572961	-	3508	-	- && Q0JF58.1 RecName: Full=Protein argonaute 4B; Short=OsAGO4b && PF08699:Argonaute linker 1 domain|PF16487:Mid domain of argonaute|PF16486:N-terminal domain of argonaute|PF02170:PAZ domain|PF02171:Piwi domain|PF16488:Argonaute linker 2 domain	Piwi
AC05G071970	12.95968667	7.441954231	3.022865391	25.64116197	117.1042973	45.09798306	7.808168764	62.61448078	-2.988239565	0.000221533	0.009236495	AC05G071970	HIC5	145407244	145407688	+	360	-	- && Q9C9A3.1 RecName: Full=Heavy metal-associated isoprenylated plant protein 20; Short=AtHIP20; Short=AtHIPP20; Flags: Precursor && PF00403:Heavy-metal-associated domain	HMA
AC14G071770	8.639791113	1.860488558	8.060974377	35.36711996	43.14368849	27.91779904	6.187084682	35.47620249	-2.516985236	0.000225369	0.00938032	AC14G071770	HIC14	120158057	120159649	-	615	-	- && - && PF14215:bHLH-MYC and R2R3-MYB transcription factors N-terminal	-
novel.1370	1304.608458	1036.292127	1531.585132	3484.545494	2369.204836	7148.030316	1290.828572	4333.926882	-1.747433653	0.000226026	0.009391529	-	HIC15	187529994	187531935	+	1942	-	- && - && PF00564:PB1 domain	-
AC01G014350	25.91937334	27.90732837	39.29725009	46.86143394	119.5696509	831.0914022	31.04131726	332.5074957	-3.42174704	0.000229614	0.009524274	AC01G014350	HIC1	25986593	25989580	-	1607	-	- && Q9ZVP8.2 RecName: Full=NAC domain-containing protein 35; Short=ANAC035; AltName: Full=Protein LONG VEGETATIVE PHASE 1; Short=AtLOV1 && PF02365:No apical meristem (NAM) protein	NAM
AC10G007490	121.8210547	108.8385806	134.013699	45.97725594	57.93581025	26.84403754	121.5577781	43.58570124	1.482956427	0.000231489	0.009585626	AC10G007490	HIC10	9386342	9388599	+	1173	-	- && Q96502.1 RecName: Full=Zinc finger protein CONSTANS-LIKE 2 && PF06203:CCT motif	CCT
AC15G097040	456.1809707	409.3074827	524.9709563	253.7590857	265.025515	210.4572543	463.4864699	243.0806183	0.931068875	0.000233052	0.009633882	AC15G097040	HIC15	170199365	170208387	-	1059	-	- && A5UIP9.1 RecName: Full=Transaldolase && PF00923:Transaldolase	-
AC12G007670	2112.428927	2979.572425	3332.205283	1000.889495	1461.954701	1350.791969	2808.068878	1271.212055	1.143644346	0.000234042	0.009658337	AC12G007670	HIC12	9105509	9112405	-	4438	-	- && Q8H1H9.1 RecName: Full=Primary amine oxidase; AltName: Full=Amine oxidase [copper-containing]; Flags: Precursor && PF02728:Copper amine oxidase, N3 domain|PF02727:Copper amine oxidase, N2 domain	-
AC16G005710	946.0571268	985.1286913	857.4861493	526.0859093	325.4266789	245.8913838	929.5573225	365.801324	1.344158712	0.000235071	0.009684296	AC16G005710	HIC16	6633329	6639248	-	1622	-	- && O48950.1 RecName: Full=Sec-independent protein translocase protein TATB, chloroplastic; AltName: Full=Protein HIGH CHLOROPHYLL FLUORESCENCE 106; AltName: Full=Protein TWIN-ARGININE TRANSLOCATION B; Flags: Precursor && PF02416:mttA/Hcf106 family	-
AC08G037450	19.00754045	8.37219851	12.09146156	47.74561194	33.28227397	306.0220279	13.15706684	129.0166379	-3.291482488	0.000239228	0.009838828	AC08G037450	HIC8	47449296	47453431	+	2535	-	- && Q9SN20.1 RecName: Full=Putative F-box protein At3g49980 && PF00646:F-box domain	F-box
AC12G049040	113.1812636	186.0488558	147.1127824	343.0610636	335.2880934	790.2884651	148.7809672	489.545874	-1.71851518	0.000240239	0.009863656	AC12G049040	HIC12	64225651	64227371	-	1614	-	- && - && -	-
novel.2624	25.91937334	17.6746413	12.09146156	1.768355998	1.232676814	0	18.5618254	1.000344271	4.17487445	0.000243016	0.009945075	-	HIC5	185822847	185824119	-	782	-	- && Q93WU9.1 RecName: Full=Probable WRKY transcription factor 51; AltName: Full=WRKY DNA-binding protein 51 && PF03106:WRKY DNA -binding domain	WRKY
AC02G007440	2143.532175	3271.669129	2615.786185	1421.758222	1235.142168	867.5992932	2676.99583	1174.833228	1.187959319	0.000243043	0.009945075	AC02G007440	HIC2	9368717	9386090	-	9923	-	- && Q0JLP9.1 RecName: Full=Probable protein phosphatase 2C 6; Short=OsPP2C06 && -	-
AC14G117860	272.15342	349.7718489	365.7667123	183.0248458	114.6389437	103.0811041	329.2306604	133.5816312	1.297431468	0.00024463	0.009993132	AC14G117860	HIC14	206597291	206605691	-	2167	-	- && - && -	-
AC12G009550	44.06293467	86.51271793	55.41919884	15.91520398	22.18818265	13.95889952	61.99828382	17.35409538	1.844357998	0.000245201	0.009997795	AC12G009550	HIC12	11225013	11244758	+	1593	-	- && C0HJB3.1 RecName: Full=Alpha-mannosidase; Short=JBM; Short=Jbalpha-man; Contains: RecName: Full=Alpha-mannosidase, heavy subunit; Contains: RecName: Full=Alpha-mannosidase, light subunit && PF07748:Glycosyl hydrolases family 38 C-terminal domain	-
AC08G123710	1.727958223	11.16293135	8.060974377	38.90383195	30.81692035	73.0157821	6.983954648	47.5788448	-2.778057113	0.00024557	0.009997795	AC08G123710	HIC8	195075502	195076437	-	906	-	- && Q9FIJ6.1 RecName: Full=Serine/threonine-protein kinase-like protein CCR4; AltName: Full=CRINKLY 4-related kinase 1; Short=AtCRK1; AltName: Full=Protein CRINKLY 4 RELATED 4; Short=AtCCR4; Flags: Precursor && PF07714:Protein tyrosine kinase	Pkinase_Tyr
AC06G090380	1208.706777	825.1266754	1345.175099	2104.343637	2937.468847	5354.848608	1126.336184	3465.553698	-1.621430233	0.000246586	0.010022303	AC06G090380	HIC6	161531423	161539423	+	997	-	- && Q6YWF1.1 RecName: Full=GTPase activating protein 1; Short=OsGAP1; AltName: Full=G-protein binding protein 1; Short=OsGPBP1 >A2X479.1 RecName: Full=GTPase activating protein 1; Short=OsGAP1; AltName: Full=G-protein binding protein 1; Short=OsGPBP1 &&	C2
AC10G017010	85.53393201	122.7922448	124.9451028	336.8718176	216.9511192	934.1725063	111.0904266	495.998481	-2.159138941	0.000247481	0.010041825	AC10G017010	HIC10	21140356	21151070	-	2377	-	- && Q8L706.1 RecName: Full=Synaptotagmin-5; AltName: Full=NTMC2T2.1; AltName: Full=Synaptotagmin E && -	-
novel.1871	241.9141512	314.4225663	285.1569686	114.9431399	45.60904211	114.8924807	280.4978953	91.81488754	1.606412973	0.000251083	0.010168395	-	HIC2	22004727	22006118	-	595	-	- && - && -	-
AC09G011740	50.97476756	227.9098483	343.5990328	7.95760199	44.3763653	26.84403754	207.4945496	26.39266828	2.983273619	0.000251683	0.010168395	AC09G011740	HIC9	14578875	14580127	-	798	-	- && C7G304.1 RecName: Full=Galactinol synthase 2; Short=GolS-2; Short=SlGolS2 && PF01501:Glycosyl transferase family 8	Glyco_transf_8
AC08G106700	1691.6711	1358.156647	1699.857972	2610.977631	2894.325159	2680.108708	1583.228573	2728.470499	-0.785138576	0.000252184	0.010168395	AC08G106700	HIC8	169030622	169034665	-	3695	-	- && P43298.1 RecName: Full=Receptor protein kinase TMK1; AltName: Full=BARK1-like kinase 1; AltName: Full=Transmembrane kinase 1; Flags: Precursor && PF07714:Protein tyrosine kinase	Pkinase_Tyr
AC09G001940	2.591937334	3.720977115	4.030487188	35.36711996	46.84171893	9.663853514	3.447800546	30.6242308	-3.155280771	0.000252459	0.010168395	AC09G001940	HIC9	2263748	2266471	+	1730	-	- && Q38865.2 RecName: Full=Expansin-A6; Short=AtEXPA6; AltName: Full=Alpha-expansin-6; Short=At-EXP6; Short=AtEx6; AltName: Full=Ath-ExpAlpha-1.8; Flags: Precursor && PF03330:Rare lipoprotein A (RlpA)-like double-psi beta-barrel|PF01357:Pollen allergen	-
AC06G101250	1114.533054	1723.742649	1807.673504	2984.984924	3180.30618	3992.245263	1548.649735	3385.845456	-1.128621534	0.000252699	0.010168395	AC06G101250	HIC6	175704735	175706297	+	1563	-	- && Q96DF8.1 RecName: Full=Protein DGCR14; AltName: Full=DiGeorge syndrome critical region 13; AltName: Full=DiGeorge syndrome critical region 14; AltName: Full=DiGeorge syndrome protein H; Short=DGS-H; AltName: Full=Protein ES2 && PF09751:Nuclear protei	-
novel.1795	3.455916445	5.581465673	10.07621797	50.39814594	13.55944495	113.8187192	6.37120003	59.25877002	-3.228050633	0.000254536	0.010217006	-	HIC2	138355852	138357350	+	1416	-	- && - && -	-
AC09G015570	177.1157178	211.1654513	112.8536413	65.42917192	71.49525521	49.39302907	167.0449368	62.10581873	1.42910815	0.000254938	0.010217006	AC09G015570	HIC9	19936800	19937564	-	676	-	- && Q39644.1 RecName: Full=Late embryogenesis abundant protein Lea5 && PF03242:Late embryogenesis abundant protein	-
AC13G015170	14.68764489	8.37219851	6.045730782	7.073423991	32.04959716	704.387545	9.701858061	247.8368554	-4.672343877	0.00025521	0.010217006	AC13G015170	HIC13	19267225	19271591	+	1903	-	- && Q8GXB4.1 RecName: Full=WAT1-related protein At1g09380 && PF00892:EamA-like transporter family	DUF6
AC14G054840	1175.011591	886.5227978	1357.266561	625.1138452	465.9518356	550.8396503	1139.600317	547.301777	1.057298907	0.000255594	0.010217006	AC14G054840	HIC14	86137211	86141929	-	3026	-	- && Q9C757.1 RecName: Full=Probable inositol transporter 2 && PF00083:Sugar (and other) transporter	Sugar_tr
AC05G068890	584.0498792	463.2616509	532.0243089	926.6185428	1378.132678	2721.985406	526.4452796	1675.578876	-1.670157333	0.000256429	0.010222705	AC05G068890	HIC5	141037267	141047566	+	2341	-	- && O80612.2 RecName: Full=Probable apyrase 6; Short=AtAPY6; AltName: Full=ATP-diphosphatase; AltName: Full=ATP-diphosphohydrolase; AltName: Full=Adenosine diphosphatase; Short=ADPase; AltName: Full=NTPDase; AltName: Full=Nucleoside triphosphate diphosph	-
novel.3079	1.727958223	3.720977115	8.060974377	26.52533997	13.55944495	151.4003717	4.503303238	63.82838554	-3.837630707	0.000256751	0.010222705	-	HIC8	29436742	29438228	+	1397	-	- && - && -	-
AC07G062670	87.26189024	110.6990692	111.8460195	186.5615578	390.75855	254.4814759	103.268993	277.2671945	-1.423497282	0.000257002	0.010222705	AC07G062670	HIC7	119428461	119434280	-	1248	-	- && Q8L9C4.1 RecName: Full=Very-long-chain 3-oxoacyl-CoA reductase 1; AltName: Full=Beta-ketoacyl reductase 1; Short=AtKCR1; AltName: Full=Protein GLOSSY 8; Short=gl8At && PF00106:short chain dehydrogenase	adh_short
AC02G048360	11.23172845	12.09317563	23.17530133	50.39814594	46.84171893	76.23706661	15.50006847	57.82564382	-1.907738251	0.00025954	0.010306705	AC02G048360	HIC2	60155130	60165069	+	3619	-	- && Q96HR8.2 RecName: Full=H/ACA ribonucleoprotein complex non-core subunit NAF1; Short=hNAF1 && PF04410:Gar1/Naf1 RNA binding region	-
AC03G005680	555.5385685	476.2850708	494.7423024	776.308283	1288.147271	1408.77509	508.8553139	1157.743548	-1.185444751	0.000263086	0.01043045	AC03G005680	HIC3	7196218	7206228	-	1741	-	- && Q0V7S6.1 RecName: Full=F-box/kelch-repeat protein OR23 && PF01344:Kelch motif	Kelch_1
AC03G001870	600.4654823	979.5472256	974.3702778	157.3836838	186.1341989	416.6194626	851.4609952	253.3791151	1.748877667	0.000263877	0.010444687	AC03G001870	HIC3	2169208	2171468	-	941	-	- && - && -	-
AC10G101550	12.09570756	17.6746413	29.22103212	1.768355998	0	0	19.66379366	0.589451999	4.872711953	0.000267229	0.010560103	AC10G101550	HIC10	164766430	164768170	-	1515	-	- && Q6X7J9.1 RecName: Full=WUSCHEL-related homeobox 4 && PF00046:Homeobox domain	Homeobox
AC03G025480	699.8230801	477.2153151	594.4968603	1597.709644	1095.849688	3677.633143	590.5117518	2123.730825	-1.846549103	0.000270904	0.010665999	AC03G025480	HIC3	34205252	34213321	+	5186	-	- && Q851L8.1 RecName: Full=Probable cellulose synthase A catalytic subunit 5 [UDP-forming]; AltName: Full=OsCesA5 >A2XNT2.1 RecName: Full=Probable cellulose synthase A catalytic subunit 5 [UDP-forming]; AltName: Full=OsCesA5 && PF03552:Cellulose synthase	-
AC01G006630	5.183874668	6.511709952	2.015243594	63.66081592	88.7527306	7.516330511	4.570276071	53.30995901	-3.536030713	0.000270948	0.010665999	AC01G006630	HIC1	10612260	10617691	+	1270	-	- && Q6ZIK5.1 RecName: Full=Growth-regulating factor 4; Short=OsGRF4; AltName: Full=Transcription activator GRF4 && PF08879:WRC|PF08880:QLQ	-
AC10G100950	160.7001147	134.8854204	88.67071814	39.78800995	46.84171893	55.83559808	128.0854178	47.48844232	1.435426527	0.000271229	0.010665999	AC10G100950	HIC10	163914431	163924209	-	1829	-	- && Q9LSC2.1 RecName: Full=PTI1-like tyrosine-protein kinase At3g15890 && -	-
AC08G026760	12.09570756	13.0234199	17.12957055	53.05067993	33.28227397	102.0073426	14.08289934	62.78009885	-2.161023945	0.000271875	0.010674078	AC08G026760	HIC8	33809042	33815079	-	1838	-	- && - && PF14736:Protein N-terminal asparagine amidohydrolase	-
AC02G016620	58.75057957	114.4200463	89.67833994	22.98862797	34.51495079	27.91779904	87.61632194	28.4737926	1.628151897	0.00027318	0.010707945	AC02G016620	HIC2	21571397	21578833	-	804	-	- && - && -	-
AC14G012310	1.727958223	2.790732837	1.007621797	10.61013599	16.02479858	46.17174457	1.842104285	24.26889304	-3.709803289	0.00027519	0.010769314	AC14G012310	HIC14	15726035	15727846	-	1441	-	- && Q9XG83.1 RecName: Full=Gibberellin 2-beta-dioxygenase; AltName: Full=GA 2-oxidase; AltName: Full=Gibberellin 2-beta-hydroxylase; AltName: Full=Gibberellin 2-oxidase && PF03171:2OG-Fe(II) oxygenase superfamily|PF14226:non-haem dioxygenase in morphine	2OG-FeII_Oxy
novel.299	67.39037068	102.3268707	76.57925658	209.5501857	157.7826322	331.792304	82.09883264	233.0417073	-1.506013301	0.000275875	0.010769981	-	HIC10	8790572	8792173	-	1546	-	- && - && -	-
AC08G126270	17.27958223	12.09317563	19.14481414	190.0982698	25.88621309	96.63853514	16.172524	104.2076727	-2.691936906	0.000276096	0.010769981	AC08G126270	HIC8	198324248	198351499	-	2720	-	- && Q8L7S6.1 RecName: Full=Beta-hexosaminidase 3; AltName: Full=Beta-GlcNAcase 3; AltName: Full=Beta-N-acetylhexosaminidase 3; AltName: Full=Beta-hexosaminidase 1; Short=AtHEX1; AltName: Full=N-acetyl-beta-glucosaminidase 3; Flags: Precursor && PF00728:G	Glyco_hydro_20
AC02G136510	104.5414725	206.5142299	403.0487188	811.675403	531.2837068	4837.295564	238.0348071	2060.084891	-3.113806754	0.0002803	0.010916369	AC02G136510	HIC2	208718216	208721562	-	1812	-	- && C6TBN2.1 RecName: Full=Probable aldo-keto reductase 1; Short=GmAKR1 && PF00248:Aldo/keto reductase family	Aldo_ket_red
AC13G105030	2.591937334	0	0	40.67218795	99.84682192	2.147523003	0.863979111	47.55551096	-5.732219398	0.000280761	0.010916791	AC13G105030	HIC13	183658327	183659635	-	1106	-	- && - && PF06203:CCT motif	CCT
AC15G020610	1812.628175	2325.610697	2068.647549	1183.91434	797.5418986	1117.785723	2068.962141	1033.080654	1.001379459	0.000281869	0.010940112	AC15G020610	HIC15	27960655	27970626	+	1304	-	- && - && PF12799:Leucine Rich repeats (2 copies)|PF13855:Leucine rich repeat	-
AC08G063030	1044.550746	1154.43315	1158.765067	1894.793452	1937.767951	2820.771465	1119.249654	2217.777623	-0.986609595	0.000282948	0.010940112	AC08G063030	HIC8	87492996	87509293	+	4477	-	- && Q75LH6.1 RecName: Full=Squamosa promoter-binding-like protein 6 && -	-
AC15G092030	1353.855267	1552.577701	1751.246683	3008.85773	2581.225248	4112.506551	1552.559884	3234.19651	-1.058897232	0.000283027	0.010940112	AC15G092030	HIC15	163484966	163491430	+	3117	-	- && Q5AWZ6.1 RecName: Full=Pre-mRNA-splicing factor cwc26 && PF09736:Pre-mRNA-splicing factor of RES complex	-
AC14G114630	788.8129286	659.5431937	754.708726	420.8687275	263.7928382	204.0146853	734.3549494	296.225417	1.308132451	0.000283168	0.010940112	AC14G114630	HIC14	202681505	202683960	+	1548	-	- && Q6WNQ8.1 RecName: Full=Cytochrome P450 81E8 [Medicago truncatula] && PF00067:Cytochrome P450	p450
AC05G093300	296.3448352	171.1649473	543.1081486	856.7684809	1021.889079	4405.643441	336.8726437	2094.767	-2.636703915	0.000284009	0.010955142	AC05G093300	HIC5	171957942	171966253	+	4020	-	- && - && PF11331:Probable zinc-ribbon domain	-
AC02G046900	175.3877596	106.0478478	96.73169252	399.6484555	242.8373323	373.6690025	126.0557666	338.7182635	-1.42557359	0.000285041	0.010977485	AC02G046900	HIC2	58229745	58238783	+	4308	-	- && - && -	-
AC12G039060	33.69518534	30.6980612	53.40395524	167.9938198	49.30707256	1012.557096	39.26573393	409.9526628	-3.384881433	0.000286189	0.011004028	AC12G039060	HIC12	49605601	49606587	-	954	-	- && Q9LSW9.1 RecName: Full=RING-H2 finger protein ATL16; AltName: Full=RING-type E3 ubiquitin transferase ATL16 && PF13639:Ring finger domain	-
AC10G095830	601.3294614	579.5421857	913.9129699	183.9090238	14.79212177	117.0400037	698.261539	105.2470497	2.726848606	0.000286639	0.011004028	AC10G095830	HIC10	157158079	157161330	-	1965	-	- && Q9FKS8.1 RecName: Full=Lysine histidine transporter 1 && PF01490:Transmembrane amino acid transporter protein	Aa_trans
AC05G067340	2.591937334	1.860488558	2.015243594	71.61841791	6.163384069	21.47523003	2.155889829	33.08567734	-3.943636357	0.000289462	0.011079905	AC05G067340	HIC5	139054400	139058023	-	2388	-	- && O48711.1 RecName: Full=Probable pectinesterase/pectinesterase inhibitor 12; Includes: RecName: Full=Pectinesterase inhibitor 12; AltName: Full=Pectin methylesterase inhibitor 12; Includes: RecName: Full=Pectinesterase 12; Short=PE 12; AltName: Full=P	-
AC02G030460	0.863979111	1.860488558	0	13.26266998	107.2428828	3.221284505	0.90815589	41.2422791	-5.483872393	0.000290088	0.011079905	AC02G030460	HIC2	38195861	38201105	-	1628	-	- && - && PF04862:Protein of unknown function (DUF642)	-
AC12G025610	907.1780668	1194.433654	1292.778766	595.0517932	353.7782456	545.4708428	1131.463496	498.1002939	1.182513167	0.000290197	0.011079905	AC12G025610	HIC12	31590558	31592705	+	1693	-	- && Q651Z5.1 RecName: Full=Homeobox-leucine zipper protein HOX6; AltName: Full=HD-ZIP protein HOX6; AltName: Full=Homeodomain transcription factor HOX6; AltName: Full=OsHox6 >Q9XH35.2 RecName: Full=Homeobox-leucine zipper protein HOX6; AltName: Full=HD-Z	Homeobox
AC10G011190	270.4254618	266.0498638	350.6523854	149.4260818	69.02990158	115.9662422	295.709237	111.4740752	1.402327921	0.000290445	0.011079905	AC10G011190	HIC10	13720953	13726238	+	1716	-	- && - && PF04570:zinc-finger of the FCS-type, C2-C2	-
AC13G038240	118.3651382	135.8156647	121.9222374	42.44054395	6.163384069	27.91779904	125.3676801	25.50724235	2.282076299	0.000292819	0.011152898	AC13G038240	HIC13	57930802	57933541	+	2300	-	- && Q9LPR8.1 RecName: Full=Scarecrow-like protein 3; Short=AtSCL3; AltName: Full=GRAS family protein 5; Short=AtGRAS-5 && PF03514:GRAS domain family	GRAS
AC06G100830	440.6293467	333.0274518	478.6203536	1127.326949	780.2844232	2761.714582	417.4257174	1556.441985	-1.898747461	0.000294105	0.011184306	AC06G100830	HIC6	175031937	175036084	+	2038	-	- && P40118.1 RecName: Full=Protein CbxX, chromosomal && PF00004:ATPase family associated with various cellular activities (AAA)|PF12796:Ankyrin repeats (3 copies)	AAA
AC02G030170	101.9495351	91.16393933	100.7621797	169.7621758	223.1145033	191.1295473	97.95855139	194.6687421	-0.988460426	0.000298144	0.01130591	AC02G030170	HIC2	37816754	37825800	+	1085	-	- && Q94A97.1 RecName: Full=Ubiquitin-conjugating enzyme E2 35; AltName: Full=E2 ubiquitin-conjugating enzyme 35; AltName: Full=Ubiquitin carrier protein 35 && PF00179:Ubiquitin-conjugating enzyme	UQ_con
AC08G024170	55.29466312	23.25610697	34.2591411	102.5646479	144.2231872	105.2286271	37.60330373	117.3388207	-1.636836931	0.000298236	0.01130591	AC08G024170	HIC8	30460701	30468860	+	1893	-	- && Q9LTT3.1 RecName: Full=High mobility group B protein 10; AltName: Full=Nucleosome/chromatin assembly factor group D 10 && PF01388:ARID/BRIGHT DNA binding domain	ARID
AC05G077500	224.6345689	175.8161687	143.0822952	302.3888756	546.0758286	660.3633234	181.1776776	502.9426759	-1.471557296	0.000299117	0.01132157	AC05G077500	HIC5	152662862	152669151	+	1830	-	- && - && PF00892:EamA-like transporter family	DUF6
AC14G114260	1772.021157	3075.387586	3514.584828	6797.560455	5858.912896	12167.86534	2787.33119	8274.779562	-1.569898816	0.000300675	0.011362802	AC14G114260	HIC14	202199065	202203313	+	1740	-	- && Q2QN36.1 RecName: Full=Probable protein phosphatase 2C 78; Short=OsPP2C78 && PF00481:Protein phosphatase 2C	PP2C
AC16G010210	37.15110178	33.48879404	32.24389751	84.88108789	195.9956134	79.45835111	34.29459778	120.1116841	-1.803900767	0.000302131	0.011394602	AC16G010210	HIC16	11558182	11566299	+	3055	-	- && Q8VY16.2 RecName: Full=Plastid division protein CDP1, chloroplastic; AltName: Full=ARC6-homolog protein; AltName: Full=Protein CHLOROPLAST DIVISION SITE POSITIONING 1; Short=AtCDP1; AltName: Full=Protein PARALOG OF ARC6; Flags: Precursor && PF13355:P	-
novel.2798	7.775812001	12.09317563	5.038108985	52.16650193	41.91101167	24.69651454	8.302365537	39.59134271	-2.25172931	0.000302457	0.011394602	-	HIC6	170031304	170037542	-	2023	-	- && O23379.2 RecName: Full=Putative zinc finger protein CONSTANS-LIKE 11 && PF06203:CCT motif	CCT
novel.3276	69.1183289	114.4200463	139.051808	357.2079115	208.3223815	1184.358936	107.5300611	583.2964098	-2.44018572	0.000304793	0.011464774	-	HIC8	48926480	48929297	-	2659	-	- && Q0JEU6.2 RecName: Full=G-type lectin S-receptor-like serine/threonine-protein kinase LECRK3; Short=OsLecRK3; AltName: Full=OsRLCK135; Flags: Precursor && PF00069:Protein kinase domain	Pkinase
novel.2270	173.6598014	161.8625045	188.4252761	79.5760199	39.44565804	21.47523003	174.649194	46.83230266	1.890919115	0.000306495	0.011510912	-	HIC4	164602519	164603739	+	1048	-	- && - && -	-
AC02G022630	123.5490129	215.8166727	95.72407072	297.9679856	491.8380487	520.7743282	145.0299188	436.8601209	-1.589797239	0.000308982	0.011586333	AC02G022630	HIC2	28612517	28624060	-	2820	-	- && F4IB81.1 RecName: Full=LysM domain receptor-like kinase 3; Short=LysM-containing receptor-like kinase 3; Flags: Precursor && -	-
AC11G052470	590.097733	1249.318067	1222.24524	5332.477511	1383.063385	10650.64033	1020.55368	5788.727077	-2.503979133	0.000313312	0.011718636	AC11G052470	HIC11	96684987	96687650	-	2172	-	- && Q39134.2 RecName: Full=Amino acid permease 3; AltName: Full=Amino acid transporter AAP3 && PF01490:Transmembrane amino acid transporter protein	Aa_trans
AC09G004420	48.38283023	145.1181075	105.8002887	30.94622996	6.163384069	8.590092012	99.76707548	15.23323535	2.689875044	0.000313477	0.011718636	AC09G004420	HIC9	5380992	5384629	+	1134	-	- && Q9LSS4.1 RecName: Full=Tetraspanin-4 && PF00335:Tetraspanin family	Tetraspannin
AC07G076040	132.188804	147.9088403	118.8993721	56.58739193	62.86651751	31.13908354	132.9990055	50.19766433	1.407145062	0.000318215	0.011877405	AC07G076040	HIC7	138095026	138098032	-	2220	-	- && Q9FVV1.1 RecName: Full=GDSL esterase/lipase At1g71250; AltName: Full=Extracellular lipase At1g71250; Flags: Precursor && -	-
AC14G005600	1028.135142	1441.878632	1459.036362	2985.869102	2666.279948	7550.690879	1309.683379	4400.946643	-1.748647417	0.000318857	0.011883068	AC14G005600	HIC14	7594539	7602709	+	668	-	- && - && -	-
AC10G024490	16.41560311	6.511709952	2.015243594	67.19752791	39.44565804	52.61431357	8.314185553	53.08583318	-2.661081719	0.000319773	0.011898896	AC10G024490	HIC10	31262558	31278576	-	3002	-	- && Q9FLP0.1 RecName: Full=65-kDa microtubule-associated protein 1; Short=AtMAP65-1 && PF03999:Microtubule associated protein (MAP65/ASE1 family)	-
AC13G013210	519.2514459	429.7728568	617.6721616	891.2514229	1104.478425	1479.643349	522.2321548	1158.457732	-1.149416135	0.000320959	0.011924707	AC13G013210	HIC13	16599476	16606603	-	1588	-	- && Q5XIH0.1 RecName: Full=Repressor of RNA polymerase III transcription MAF1 homolog && PF09174:Maf1 regulator	-
AC16G012830	1231.170234	746.0559116	744.632508	455.3516694	377.199105	381.185333	907.2862177	404.5787025	1.164864436	0.000322582	0.011966646	AC16G012830	HIC16	14754450	14759722	-	1747	-	- && Q5QMM3.1 RecName: Full=WUSCHEL-related homeobox 8; AltName: Full=OsWOX8; AltName: Full=Protein WOX13 && PF00046:Homeobox domain	Homeobox
AC01G062350	397.4303912	487.4480021	591.4739949	250.2223737	135.5944495	219.0473463	492.1174627	201.6213898	1.284566437	0.000324085	0.012004039	AC01G062350	HIC1	115156132	115163661	+	1874	-	- && Q50EK3.1 RecName: Full=Cytochrome P450 704C1; AltName: Full=Cytochrome P450 CYPD [Pinus taeda] && PF00067:Cytochrome P450	p450
AC15G104460	776.717221	465.1221394	810.1279248	156.4995058	98.61414511	317.8334045	683.9890951	190.9823518	1.839958763	0.000329442	0.012183807	AC15G104460	HIC15	179824431	179826128	+	1006	-	- && - && -	-
AC04G012150	579.7299837	657.6827052	998.5532009	1475.69308	1849.015221	3765.681586	745.3219632	2363.463296	-1.665089469	0.000330199	0.012193185	AC04G012150	HIC4	16181456	16189773	+	6858	-	- && Q9LK64.1 RecName: Full=ABC transporter C family member 3; Short=ABC transporter ABCC.3; Short=AtABCC3; AltName: Full=ATP-energized glutathione S-conjugate pump 3; AltName: Full=Glutathione S-conjugate-transporting ATPase 3; AltName: Full=Multidrug re	ABC_membrane
novel.2280	1284.736938	1354.43567	1403.617163	862.9577269	851.7796784	721.567729	1347.596591	812.1017114	0.730496616	0.000332722	0.012258275	-	HIC4	178296320	178421022	+	1179	-	- && Q03489.2 RecName: Full=Agamous-like MADS-box protein AGL9 homolog; AltName: Full=Floral homeotic protein FBP2; AltName: Full=Floral-binding protein 2 && PF00319:SRF-type transcription factor (DNA-binding and dimerisation domain)|PF01486:K-box region	K-box
AC11G050140	260.9216916	635.3568425	1158.765067	229.0021017	83.82202334	109.5236732	685.0145336	140.7825994	2.280308307	0.000332973	0.012258275	AC11G050140	HIC11	93586685	93588305	-	1081	-	- && Q9ZWT2.1 RecName: Full=Cytochrome B5 isoform D; Short=AtCb5-D; AltName: Full=Cytochrome b5 isoform B; Short=AtCb5-B && PF00173:Cytochrome b5-like Heme/Steroid binding domain	-
AC12G050120	331.7679787	342.3298946	400.0258534	504.8656374	1431.137781	1541.921516	358.0412423	1159.308311	-1.694808809	0.00033614	0.012340031	AC12G050120	HIC12	65992423	65994284	-	1528	-	- && Q84WQ5.2 RecName: Full=CBS domain-containing protein CBSX5 && PF00571:CBS domain	CBS
AC01G065860	13.82366578	13.0234199	25.19054493	46.86143394	67.79722476	57.98312108	17.34587687	57.54725993	-1.733810861	0.000336213	0.012340031	AC01G065860	HIC1	120200358	120215675	-	2978	-	- && Q9FZ45.1 RecName: Full=Uncharacterized membrane protein At1g16860 && -	-
AC07G084640	286.8410649	250.235711	355.6904944	556.1479613	574.4273953	884.7794773	297.5890901	671.7849446	-1.174947746	0.000336915	0.012347112	AC07G084640	HIC7	148865577	148873610	+	5220	-	- && Q9SJM3.1 RecName: Full=Serine/threonine-protein kinase KIPK2 && PF00069:Protein kinase domain	Pkinase
AC15G098930	601.3294614	769.3120186	702.3123926	1122.021881	1625.900718	2398.783194	690.9846242	1715.568597	-1.311865487	0.00033854	0.012387898	AC15G098930	HIC15	172724093	172730839	-	2035	-	- && Q6NMM1.1 RecName: Full=Vesicle transport protein GOT1; AltName: Full=Golgi transport 1 && -	-
AC12G042610	548.6267356	536.7509489	387.9343919	168.8779978	242.8373323	92.34348913	491.1040255	168.0196064	1.549021196	0.000345071	0.012594028	AC12G042610	HIC12	54535996	54538998	-	1896	-	- && Q7XSQ9.3 RecName: Full=Probable aquaporin PIP1-2; AltName: Full=OsPIP1;2; AltName: Full=Plasma membrane intrinsic protein 1-2 && PF00230:Major intrinsic protein	-
novel.1791	15.551624	17.6746413	12.09146156	52.16650193	77.65863927	35.43412955	15.10590896	55.08642359	-1.860326244	0.000345275	0.012594028	-	HIC2	110869509	110881120	+	1215	-	- && - && -	-
AC02G018050	93.30974402	154.4205503	166.2575965	332.4509276	277.3522831	353.267534	137.9959636	321.0235816	-1.22009348	0.000345733	0.012594028	AC02G018050	HIC2	23159350	23162001	-	2420	-	- && O04353.1 RecName: Full=Acyl-lipid (9-3)-desaturase; Short=BoDes6 && PF00173:Cytochrome b5-like Heme/Steroid binding domain|PF00487:Fatty acid desaturase	-
AC12G023490	679.0875814	752.5676216	712.3886105	441.2048214	458.5557748	410.1768936	714.6812712	436.6458299	0.710984439	0.000347644	0.012644648	AC12G023490	HIC12	28876661	28910791	+	1818	-	- && P73625.1 RecName: Full=Endonuclease MutS2 && PF00488:MutS domain V	-
AC16G000820	1264.00144	1157.223883	981.4236303	633.0714472	682.9029549	662.5108464	1134.216318	659.4950828	0.782762087	0.000348234	0.012647097	AC16G000820	HIC16	864772	874069	-	3565	-	- && Q8VYY5.1 RecName: Full=Receptor-like serine/threonine-protein kinase NCRK; Flags: Precursor && -	-
AC05G052630	152.0603236	117.2107791	215.6310646	74.27095191	32.04959716	44.02422156	161.6340558	50.11492354	1.680324682	0.000350041	0.012687544	AC05G052630	HIC5	113255669	113257933	-	588	-	- && P32289.1 RecName: Full=Glutamine synthetase nodule isozyme; Short=GS; AltName: Full=Glutamate--ammonia ligase && PF03951:Glutamine synthetase, beta-Grasp domain	-
AC16G010010	92.4457649	92.09418361	101.7698015	262.6008657	155.3172785	369.3739565	95.43658334	262.4307002	-1.460623957	0.000350395	0.012687544	AC16G010010	HIC16	11339794	11358468	-	2843	-	- && Q7XKC8.1 RecName: Full=Dihydroorotate dehydrogenase (quinone), mitochondrial; Short=DHOdehase; AltName: Full=Dihydroorotate oxidase; Flags: Precursor && PF01180:Dihydroorotate dehydrogenase	DHO_dh
AC02G136740	1903.345982	1815.836832	2314.507268	1059.245243	1076.126859	1268.112333	2011.230027	1134.494811	0.825981746	0.000354762	0.012809125	AC02G136740	HIC2	209119269	209125752	-	2245	-	- && Q6ZLD3.1 RecName: Full=2-methyl-6-phytyl-1,4-hydroquinone methyltransferase 1, chloroplastic; AltName: Full=37 kDa inner envelope membrane protein; Short=E37; AltName: Full=Arsenite methyltransferase 2; Short=OsArsM2; AltName: Full=MPBQ/MSBQ methyltr	Methyltransf_11
AC01G060740	967.6566046	896.7554848	1306.885471	574.7156993	304.471173	441.3159771	1057.099187	440.1676165	1.262578408	0.000354836	0.012809125	AC01G060740	HIC1	112852328	112857145	+	1812	-	- && Q94LW3.1 RecName: Full=Homeobox protein knotted-1-like 3; AltName: Full=Homeobox protein HOS66 && PF05920:Homeobox KN domain|PF03790:KNOX1 domain|PF03791:KNOX2 domain	Coprinus_mating
AC12G027930	880.3947144	662.3339266	779.8992709	453.5833134	271.1888991	242.6700993	774.209304	322.4807706	1.261890755	0.000355339	0.012809125	AC12G027930	HIC12	34554450	34558167	+	1469	-	- && P93823.1 RecName: Full=RING-H2 finger protein ATL1; AltName: Full=RING-type E3 ubiquitin transferase ATL1 && PF13639:Ring finger domain	-
AC14G024030	87.26189024	84.65222938	111.8460195	213.0868977	181.2034916	374.742764	94.58671303	256.3443845	-1.439419623	0.000357215	0.012857633	AC14G024030	HIC14	32454934	32460552	-	1652	-	- && - && -	-
AC03G005100	220.3146734	157.2112831	226.7149043	391.6908535	544.8431517	377.9640485	201.4136203	438.1660179	-1.120508202	0.000358534	0.012885964	AC03G005100	HIC3	6252025	6272120	-	5730	-	- && Q5N870.1 RecName: Full=Endoribonuclease Dicer homolog 3a; AltName: Full=Dicer-like protein 3a; Short=OsDCL3a && PF04851:Type III restriction enzyme, res subunit	-
AC10G101200	340.4077698	315.3528105	320.4237315	162.6887518	114.6389437	59.05688258	325.3947706	112.1281927	1.534492425	0.00035919	0.012890415	AC10G101200	HIC10	164373906	164382753	+	2970	-	- && - && PF05633:Protein of unknown function (DUF793)	-
novel.1850	501.9718636	429.7728568	469.5517574	804.601979	1911.881738	1055.507556	467.098826	1257.330424	-1.428021852	0.000362288	0.01297092	-	HIC2	11230291	11265931	-	8938	-	- && - && -	-
AC08G024360	540.8509236	371.1674673	698.2819054	251.1065517	186.1341989	110.5974347	536.7667654	182.6127284	1.554058344	0.00036296	0.01297092	AC08G024360	HIC8	30700818	30705640	-	4629	-	- && Q9LJF3.1 RecName: Full=Receptor-like protein kinase BRI1-like 3; AltName: Full=BRASSINOSTEROID INSENSITIVE 1-like protein 3; Flags: Precursor && PF13855:Leucine rich repeat|PF08263:Leucine rich repeat N-terminal domain|PF00069:Protein kinase domain	Pkinase
AC09G016680	2716.350326	3599.115115	4799.302619	7168.915215	11219.82436	7849.196576	3704.922687	8745.978717	-1.239187346	0.00036304	0.01297092	AC09G016680	HIC9	21366674	21367564	-	735	-	- && O04133.1 RecName: Full=Protein SRC2; AltName: Full=Protein SOYBEAN GENE REGULATED BY COLD 2 && PF00168:C2 domain	C2
AC13G050440	573.6821299	661.4036823	959.2559508	287.3578496	76.42596246	225.4899153	731.4472543	196.4245758	1.894458259	0.000366639	0.013064431	AC13G050440	HIC13	79809509	79817513	-	1449	-	- && Q9LHQ6.1 RecName: Full=Organic cation/carnitine transporter 4; Short=AtOCT4 && PF00083:Sugar (and other) transporter	Sugar_tr
AC01G061650	215.1307987	247.4449782	180.3643017	115.8273179	71.49525521	95.56477364	214.3133595	94.29578223	1.179795085	0.000366736	0.013064431	AC01G061650	HIC1	114212094	114215074	-	627	-	- && - && PF16594:Putative AtpZ or ATP-synthase-associated	-
AC06G083690	212.5388614	222.3283826	218.65393	399.6484555	387.0605196	339.3086345	217.8403913	375.3392032	-0.785323222	0.000370387	0.013175124	AC06G083690	HIC6	152160383	152162401	+	754	-	- && Q8LC68.2 RecName: Full=NAP1-related protein 2; AltName: Full=Nucleosome/chromatin assembly factor group A5; AltName: Full=Protein SET homolog 2 && PF00956:Nucleosome assembly protein (NAP)	-
AC12G000250	863.1151321	985.1286913	1009.637041	581.7891233	602.778962	560.5035038	952.6269547	581.6905297	0.711626619	0.000383272	0.013613452	AC12G000250	HIC12	302114	311176	-	1062	-	- && Q7XJJ7.1 RecName: Full=Fatty acid amide hydrolase; AltName: Full=N-acylethanolamine amidohydrolase && PF01425:Amidase	Amidase
AC16G036290	36.28712267	55.81465673	55.41919884	17.68355998	12.32676814	15.03266102	49.17365941	15.01432971	1.699270168	0.00038414	0.013624299	AC16G036290	HIC16	51646798	51648020	+	456	-	- && Q8W4G3.1 RecName: Full=Protein DETOXIFICATION 46, chloroplastic; Short=AtDTX46; AltName: Full=Multidrug and toxic compound extrusion protein 46; Short=MATE protein 46; AltName: Full=Protein EDS5 HOMOLOGUE; Flags: Precursor && -	-
AC05G082160	900.2662339	1008.384798	1028.781855	530.5067993	203.3916743	333.939827	979.1442957	355.9461002	1.458051751	0.000386401	0.01368333	AC05G082160	HIC5	158635433	158639776	-	1604	-	- && Q9FHB6.1 RecName: Full=Protein DETOXIFICATION 16; Short=AtDTX16; AltName: Full=Multidrug and toxic compound extrusion protein 16; Short=MATE protein 16 && PF01554:MatE	MatE
AC08G038260	202.171112	181.3976344	148.1204042	409.3744135	313.0999107	331.792304	177.2297169	351.4222094	-0.987754097	0.000386934	0.01368333	AC08G038260	HIC8	48602511	48604823	-	819	-	- && - && -	-
AC03G018110	125.2769711	147.9088403	234.7758787	56.58739193	57.93581025	77.31082811	169.3205634	63.94467676	1.404102836	0.000388535	0.013709928	AC03G018110	HIC3	24221647	24227889	-	1215	-	- && Q9LD37.1 RecName: Full=Probable cyclic nucleotide-gated ion channel 20, chloroplastic; AltName: Full=Cyclic nucleotide-binding transporter 1; Flags: Precursor && -	-
AC13G098050	4.319895556	2.790732837	2.015243594	46.86143394	57.93581025	5.368807508	3.041957329	36.72201723	-3.583046046	0.000389138	0.013709928	AC13G098050	HIC13	174759920	174764258	-	3186	-	- && Q2Z2E9.1 RecName: Full=Protein SCARECROW; Short=PnSCR && PF03514:GRAS domain family	GRAS
AC07G068420	23.327436	6.511709952	15.11432696	167.9938198	452.3923907	8.590092012	14.98449097	209.6587675	-3.804502362	0.000389384	0.013709928	AC07G068420	HIC7	127394106	127395074	+	661	-	- && Q9SX54.2 PUTATIVE PSEUDOGENE: RecName: Full=Putative fructokinase-8 && PF00294:pfkB family carbohydrate kinase	PfkB
AC02G088410	14.68764489	5.581465673	2.015243594	91.95451188	98.61414511	17.18018402	7.428118053	69.24961367	-3.208645528	0.000391051	0.013732737	AC02G088410	HIC2	126212072	126220001	+	4013	-	- && C0LGQ9.1 RecName: Full=Probable LRR receptor-like serine/threonine-protein kinase At4g20940 && PF07714:Protein tyrosine kinase|PF08263:Leucine rich repeat N-terminal domain|PF13855:Leucine rich repeat	Pkinase_Tyr
AC04G002770	2.591937334	0	0	1.768355998	12.32676814	187.9082628	0.863979111	67.3344623	-6.242925735	0.000391657	0.013732737	AC04G002770	HIC4	3371407	3378422	-	2914	-	- && Q651J5.1 RecName: Full=Phosphate transporter PHO1-3; AltName: Full=Protein PHO1-3; Short=OsPHO1;3 && PF03105:SPX domain|PF03124:EXS family	SPX
AC10G100970	22.46345689	53.0239239	187.4176543	120.2482078	495.5360792	3131.088538	87.63501168	1248.957608	-3.833928015	0.000391732	0.013732737	AC10G100970	HIC10	163974173	163975438	-	1209	-	- && Q84TG3.1 RecName: Full=E3 ubiquitin-protein ligase PUB23; AltName: Full=Plant U-box protein 23; AltName: Full=U-box domain-containing protein 23 && PF04564:U-box domain	U-box
AC10G089120	76.03016179	77.21027515	409.0944496	28.29369596	39.44565804	16.10642252	187.4449622	27.94859218	2.747190798	0.000393013	0.013757731	AC10G089120	HIC10	147089488	147093557	+	1321	-	- && Q6RYA0.1 RecName: Full=Salicylic acid-binding protein 2; Short=NtSABP2; AltName: Full=Methyl salicylate esterase && PF12697:Alpha/beta hydrolase family	-
AC05G000550	0	1.860488558	2.015243594	62.77663792	17.25747539	6.442569009	1.291910717	28.82556077	-4.513468858	0.000394865	0.013802603	AC05G000550	HIC5	925907	929422	-	2675	-	- && Q66GR0.1 RecName: Full=Fasciclin-like arabinogalactan protein 17; Flags: Precursor && PF02469:Fasciclin domain	-
AC03G028750	116.63718	132.0946876	255.9359365	58.35574793	57.93581025	57.98312108	168.2226014	58.09155975	1.532544046	0.000395924	0.013819683	AC03G028750	HIC3	39118940	39120093	+	990	-	- && Q9FLR3.1 RecName: Full=NAC domain-containing protein 79; Short=ANAC79; Short=ANAC80; Short=AtNAC79; Short=AtNAC80 && PF02365:No apical meristem (NAM) protein	NAM
AC07G037070	172.7958223	151.6298175	299.2636737	375.7756495	681.6702781	1212.276735	207.8964378	756.5742209	-1.863879912	0.000403913	0.014078272	AC07G037070	HIC7	71797404	71801243	-	2849	-	- && Q5JK32.2 RecName: Full=Potassium transporter 5; AltName: Full=OsHAK5 && PF02705:K+ potassium transporter	K_trans
novel.3162	19.87151956	5.581465673	3.022865391	101.6804699	81.35666972	30.06532204	9.491950208	71.03415388	-2.892659493	0.000409007	0.014235319	-	HIC8	181562689	181564773	+	1249	-	- && Q00451.1 RecName: Full=36.4 kDa proline-rich protein && -	-
AC05G098510	6.91183289	8.37219851	15.11432696	26.52533997	45.60904211	77.31082811	10.13278612	49.81507006	-2.303044079	0.000410736	0.014262841	AC05G098510	HIC5	178500998	178503431	+	2211	-	- && - && -	-
AC12G032700	82.07801557	63.25661096	116.8841285	21.22027197	14.79212177	37.58165255	87.40625166	24.53134876	1.828958402	0.000410975	0.014262841	AC12G032700	HIC12	40906380	40912219	-	1446	-	- && Q9LUL2.1 RecName: Full=Serine/threonine-protein kinase WAG2 && PF00069:Protein kinase domain	Pkinase
AC02G091740	12.09570756	14.88390846	14.10670516	61.00828192	44.3763653	33.28660655	13.69544039	46.22375126	-1.761230514	0.000412783	0.014305102	AC02G091740	HIC2	132226060	132226650	+	558	-	- && Q9FG13.1 RecName: Full=Probable carboxylesterase 15; AltName: Full=AtCXE15 && PF07859:alpha/beta hydrolase fold	Abhydrolase_3
AC04G063250	27.64733156	11.16293135	6.045730782	21.22027197	207.0897047	167.5067942	14.9519979	131.9389236	-3.134294811	0.000425747	0.014733276	AC04G063250	HIC4	115189668	115196131	+	3185	-	- && - && PF04784:Protein of unknown function, DUF547	-
AC14G102350	71.71026623	78.14051942	70.5335258	113.1747839	276.1196063	251.2601914	73.46143715	213.5181938	-1.536934227	0.000431765	0.014920216	AC14G102350	HIC14	184066058	184068083	+	1338	-	- && Q84VX0.1 RecName: Full=Probable galactinol--sucrose galactosyltransferase 1; AltName: Full=Protein SEED IMBIBITION 1; AltName: Full=Raffinose synthase 1 && PF05691:Raffinose synthase or seed imbibition protein Sip1	-
novel.2685	150.3323654	167.4439702	173.3109491	350.1344876	268.7235454	495.0040522	163.6957616	371.2873617	-1.182403989	0.000432449	0.01492223	-	HIC6	156673006	156677760	+	2501	-	- && - && -	-
AC03G021320	49.24680934	44.65172539	39.29725009	121.1323858	123.2676814	79.45835111	44.39859494	107.9528061	-1.280160702	0.000433156	0.01492223	AC03G021320	HIC3	28741529	28744870	+	2589	-	- && A2XFI3.2 RecName: Full=Pyruvate decarboxylase 2; Short=PDC && PF00205:Thiamine pyrophosphate enzyme, central domain|PF02775:Thiamine pyrophosphate enzyme, C-terminal TPP binding domain|PF02776:Thiamine pyrophosphate enzyme, N-terminal TPP binding dom	TPP_enzyme_N
AC03G041800	5936.400473	6637.29293	7568.247318	13886.89965	12467.2933	29607.89964	6713.98024	18654.03086	-1.474258853	0.000433671	0.01492223	AC03G041800	HIC3	57740904	57743566	-	585	-	- && Q10J94.1 RecName: Full=Cysteine proteinase inhibitor 8; AltName: Full=Oryzacystatin VIII; Short=OC-VIII; AltName: Full=Oryzacystatin-8; Flags: Precursor && PF16845:Aspartic acid proteinase inhibitor	-
novel.1063	257.4657752	189.7698329	449.3993215	433.2472195	950.3938235	6737.853422	298.8783098	2707.164822	-3.179267726	0.000434536	0.014930795	-	HIC13	186588962	186591819	-	2858	-	- && Q9LZL3.1 RecName: Full=Aspartic proteinase PCS1; AltName: Full=Aspartic protease 38; Short=AtASP38; AltName: Full=Protein EMBRYO DEFECTIVE 24; AltName: Full=Protein PROMOTION OF CELL SURVIVAL 1; Flags: Precursor && -	-
AC04G076010	1049.73462	1141.40973	1182.94799	3605.677879	1636.994809	6427.536348	1124.697447	3890.069679	-1.790330983	0.000435587	0.014945692	AC04G076010	HIC4	137298004	137319967	+	4544	-	- && Q84ZN6.1 RecName: Full=Probable cellulose synthase A catalytic subunit 8 [UDP-forming]; AltName: Full=OsCesA8 && PF14569:Zinc-binding RING-finger|PF03552:Cellulose synthase	-
AC15G004630	253.1458796	182.3278787	254.9283147	120.2482078	55.47045662	82.67963562	230.1340243	86.1327667	1.4117217	0.000436477	0.014955037	AC15G004630	HIC15	6046529	6051049	+	1746	-	- && Q8GXZ3.1 RecName: Full=Serine/threonine-protein kinase At5g01020 && PF07714:Protein tyrosine kinase	Pkinase_Tyr
AC04G029470	76.8941409	90.23369505	91.69358353	297.9679856	179.9708148	161.0642252	86.2738065	213.0010086	-1.306869959	0.000438105	0.014979203	AC04G029470	HIC4	46702914	46727800	-	5336	-	- && - && -	-
novel.2181	2.591937334	0.930244279	4.030487188	15.91520398	16.02479858	30.06532204	2.517556267	20.66844153	-3.048458852	0.000438609	0.014979203	-	HIC3	51040208	51042357	-	865	-	- && - && -	-
novel.1647	26.78335245	118.1410234	51.38871165	4.420889994	4.930707256	17.18018402	65.43769584	8.843927091	2.890055234	0.000439037	0.014979203	-	HIC16	139698305	139700981	-	2677	-	- && - && -	-
AC01G004200	114.0452427	67.90783236	155.1737567	41.55636595	28.35156672	12.88513802	112.3756106	27.59769023	2.018727057	0.000440271	0.015000166	AC01G004200	HIC1	6899525	6910947	-	3808	-	- && Q8GT20.1 RecName: Full=Benzyl alcohol O-benzoyltransferase; AltName: Full=Benzoyl coenzyme A:benzyl alcohol benzoyl transferase && PF02458:Transferase family	-
AC07G078290	63.93445423	63.25661096	157.1890003	27.40951797	25.88621309	10.73761502	94.79335518	21.34444869	2.147697065	0.000441886	0.015034057	AC07G078290	HIC7	140826585	140827735	-	774	-	- && P81395.1 RecName: Full=Myb-related protein 330 && PF00249:Myb-like DNA-binding domain	Myb_DNA-binding
AC06G105230	2055.406306	2331.192163	2397.132255	1397.885416	949.1611467	1267.038572	2261.243575	1204.695045	0.907871956	0.000443464	0.015066587	AC06G105230	HIC6	181009180	181017003	-	1228	-	- && Q9C5M0.1 RecName: Full=Mitochondrial dicarboxylate/tricarboxylate transporter DTC; AltName: Full=Dicarboxylate/tricarboxylate carrier && PF00153:Mitochondrial carrier protein	Mito_carr
novel.341	6.91183289	5.581465673	11.08383977	15.91520398	33.28227397	197.5721163	7.85904611	82.25653141	-3.390484945	0.000445585	0.015108886	-	HIC10	38049112	38050862	-	1751	-	- && - && -	-
AC11G025620	3861.122648	3482.83458	6623.098072	15277.71164	7854.616658	26696.93221	4655.6851	16609.7535	-1.834999615	0.000445957	0.015108886	AC11G025620	HIC11	51788785	51795306	-	4489	-	- && Q2HXL0.2 RecName: Full=Respiratory burst oxidase homolog protein C; AltName: Full=NADPH oxidase RBOHC; AltName: Full=StRBOHC && PF01794:Ferric reductase like transmembrane component|PF08022:FAD-binding domain|PF08030:Ferric reductase NAD binding doma	FAD_binding_8
AC13G095170	19.00754045	18.60488558	15.11432696	70.73423991	62.86651751	36.50789105	17.57558433	56.70288282	-1.689207523	0.000447379	0.015135911	AC13G095170	HIC13	170113798	170120468	+	1292	-	- && - && -	-
AC07G074830	12.09570756	41.86099255	68.5182822	98.14375788	194.7629366	556.2084578	40.8249941	283.0383841	-2.795696549	0.000449725	0.015172193	AC07G074830	HIC7	136332332	136336025	+	2188	-	- && Q53Q11.1 RecName: Full=Probable protein phosphatase 2C 74; Short=OsPP2C74 && -	-
AC02G129570	2268.809146	3812.141055	4937.346806	8560.611385	8186.206721	18466.5503	3672.765669	11737.78947	-1.6762635	0.000449897	0.015172193	AC02G129570	HIC2	198791594	198796559	-	2077	-	- && - && PF09177:Syntaxin 6, N-terminal	-
AC15G103970	201.3071329	233.491314	299.2636737	125.5532758	108.4755596	71.9420206	244.6873735	101.9902854	1.260178156	0.000450427	0.015172193	AC15G103970	HIC15	179044425	179047678	+	2207	-	- && P93006.1 RecName: Full=Probable protein phosphatase 2C 27; Short=AtPP2C27; AltName: Full=Probable protein phosphatase 2C G group 1; Short=AtPP2CG1 && PF00481:Protein phosphatase 2C	PP2C
AC12G000790	215.9947778	215.8166727	223.692039	481.8770094	350.0802151	708.682591	218.5011632	513.5466052	-1.233329184	0.000450957	0.015172193	AC12G000790	HIC12	915223	918141	-	1263	-	- && Q9SV43.1 RecName: Full=Patatin-like protein 7; Short=AtPLP7; AltName: Full=Patatin-related phospholipase A IIIbeta; Short=pPLAIIIb; AltName: Full=Phospholipase A IIIA; Short=AtPLAIIIA && PF01734:Patatin-like phospholipase	-
AC15G004730	284.2491276	161.8625045	429.2468856	72.50259591	85.05470016	121.3350497	291.7861726	92.96411525	1.650672106	0.000451881	0.0151814	AC15G004730	HIC15	6116638	6120948	+	1424	-	- && - && -	-
AC03G024140	16.41560311	11.16293135	15.11432696	9.725957988	257.6294541	159.9904637	14.23095381	142.4486253	-3.321389663	0.000452484	0.0151814	AC03G024140	HIC3	32472259	32476443	+	723	-	- && O22299.1 RecName: Full=Homeobox protein knotted-1-like LET6 && PF05920:Homeobox KN domain|PF03789:ELK domain	Coprinus_mating
AC01G040200	543.442861	399.0747956	1267.588221	2413.805937	1660.415668	8040.326123	736.7019591	4038.182576	-2.454695134	0.000453912	0.01519055	AC01G040200	HIC1	77476681	77484728	+	3233	-	- && Q9U5L1.2 RecName: Full=Signal recognition particle receptor subunit alpha homolog; Short=DP-alpha; Short=Docking protein alpha; Short=SR-alpha; AltName: Full=GTP-binding protein && PF00448:SRP54-type protein, GTPase domain|PF02881:SRP54-type protein,	-
novel.1406	196.9872374	124.6527334	329.4923276	664.0176772	467.1845125	1030.811041	217.0440995	720.671077	-1.732086881	0.000454078	0.01519055	-	HIC15	31586537	31594538	-	7898	-	- && Q2QN36.1 RecName: Full=Probable protein phosphatase 2C 78; Short=OsPP2C78 && PF00481:Protein phosphatase 2C	PP2C
AC10G032870	2025.167037	2039.095459	2438.444749	3893.919907	3764.59499	6278.283499	2167.569082	4645.599465	-1.099830208	0.000454638	0.01519055	AC10G032870	HIC10	43349915	43359697	+	2298	-	- && P22241.1 RecName: Full=Desiccation-related protein PCC27-45 && PF03168:Late embryogenesis abundant protein	-
AC03G012030	1883.474463	1802.813412	1728.071382	1053.055997	1193.231156	888.0007618	1804.786419	1044.762638	0.788960494	0.000457023	0.015249193	AC03G012030	HIC3	17078919	17083301	+	1852	-	- && A2YVF1.1 RecName: Full=Protein TIFY 6a && PF09425:Divergent CCT motif|PF06200:tify domain	Zim
AC11G048820	2.591937334	3.720977115	1.007621797	16.79938198	23.42085946	16.10642252	2.440178749	18.77555466	-2.92539058	0.000459319	0.015304728	AC11G048820	HIC11	91687144	91704561	-	1097	-	- && Q8IXU6.1 RecName: Full=Solute carrier family 35 member F2 && PF06027:Solute carrier family 35	-
AC12G088170	19.00754045	12.09317563	11.08383977	8.841779989	142.9905104	324.2759735	14.06151861	158.7027546	-3.493962558	0.000460042	0.015307781	AC12G088170	HIC12	134295660	134308770	+	2203	-	- && Q9FKY4.1 RecName: Full=Protein PIN-LIKES 7; AltName: Full=Auxin efflux carrier-like protein 7 && PF03547:Membrane transport protein	-
AC14G118170	1352.991288	1483.739625	1517.478426	778.076639	322.9613252	598.0851564	1451.403113	566.3743735	1.356509337	0.000461583	0.015326722	AC14G118170	HIC14	206927863	206933497	-	1382	-	- && Q8L9X2.1 RecName: Full=Chaperonin-like RbcX protein 2, chloroplastic; Short=AtRBCX2; Flags: Precursor && PF02341:RbcX protein	-
AC12G011410	44.06293467	51.16343534	61.46492962	12.37849198	22.18818265	7.516330511	52.23043321	14.02766838	1.911264913	0.000461918	0.015326722	AC12G011410	HIC12	13836200	13840447	-	2535	-	- && Q9SA80.2 RecName: Full=Probable WRKY transcription factor 14; AltName: Full=AR411; AltName: Full=WRKY DNA-binding protein 14 && PF03106:WRKY DNA -binding domain	WRKY
AC08G058430	0.863979111	0	1.007621797	75.1551299	61.63384069	0	0.623866969	45.59632353	-6.196972246	0.00046251	0.015326722	AC08G058430	HIC8	78225626	78226879	+	1062	-	- && - && PF01190:Pollen proteins Ole e I like	-
AC02G032490	256.601796	299.5386578	358.7133598	626.8822012	522.6549691	556.2084578	304.9512712	568.581876	-0.900156994	0.000469715	0.015541193	AC02G032490	HIC2	41065893	41074068	-	4254	-	- && O14114.1 RecName: Full=Uncharacterized AAA domain-containing protein C31G5.19 && PF00004:ATPase family associated with various cellular activities (AAA)	AAA
AC02G016960	756.8457015	806.5217898	780.9068927	354.5553775	129.4310655	329.644781	781.4247947	271.210408	1.524878172	0.000470265	0.015541193	AC02G016960	HIC2	21983573	21989593	-	732	-	- && Q40784.1 RecName: Full=Putative glucose-6-phosphate 1-epimerase; AltName: Full=Putative D-hexose-6-phosphate mutarotase; AltName: Full=Putative apospory-associated protein C && PF01263:Aldose 1-epimerase	Aldose_epim
AC02G127910	6319.14322	7312.650276	7668.001876	10970.88061	12431.54567	11312.07742	7099.931791	11571.50123	-0.704699615	0.000472844	0.015605154	AC02G127910	HIC2	196408060	196408614	+	471	-	- && Q42430.1 RecName: Full=Zinc finger protein 1; AltName: Full=WZF1 && PF13912:C2H2-type zinc finger	-
AC02G139570	10.36774934	0	1.007621797	32.71458596	345.1495079	9.663853514	3.791790377	129.1759825	-5.076055921	0.000474474	0.015637633	AC02G139570	HIC2	212687275	212691192	-	2017	-	- && - && PF04862:Protein of unknown function (DUF642)	-
AC06G101940	202.171112	222.3283826	234.7758787	94.60704588	17.25747539	38.65541405	219.7584578	50.17331178	2.121386224	0.00047608	0.015669254	AC06G101940	HIC6	176613924	176615933	+	1643	-	- && Q9SUE3.2 RecName: Full=Ethylene-responsive transcription factor CRF4; AltName: Full=Protein CYTOKININ RESPONSE FACTOR 4 && PF00847:AP2 domain	AP2
novel.2941	1060.10237	1559.089411	2094.845716	4400.5539	2778.453538	6394.249742	1571.345832	4524.41906	-1.525881001	0.000481643	0.015830834	-	HIC7	148230058	148231909	+	1635	-	- && Q6ESF0.1 RecName: Full=Germin-like protein 2-4; Flags: Precursor && PF00190:Cupin	-
novel.1962	24.19141512	159.0717717	558.2224756	22.10444997	8.628737697	37.58165255	247.1618875	22.77161341	3.437001824	0.000485389	0.015932328	-	HIC2	82149157	82170848	-	1014	-	- && Q10BU2.1 RecName: Full=Germin-like protein 3-7; AltName: Full=Germin-like protein 7; Short=OsGER7; Flags: Precursor && PF00190:Cupin	-
AC04G064520	4074.525489	3869.8162	5845.214045	2392.585665	824.6607885	935.2462678	4596.518578	1384.16424	1.731113027	0.000492105	0.016123868	AC04G064520	HIC4	117474553	117475509	-	903	-	- && Q9SMN0.1 RecName: Full=Probable carboxylesterase 12; AltName: Full=AtCXE12 && PF07859:alpha/beta hydrolase fold	Abhydrolase_3
AC09G002110	63.93445423	46.51221394	58.44206423	297.9679856	136.8271263	113.8187192	56.29624414	182.871277	-1.701939469	0.000492555	0.016123868	AC09G002110	HIC9	2463859	2467123	-	1801	-	- && P52409.1 RecName: Full=Glucan endo-1,3-beta-glucosidase; AltName: Full=(1->3)-beta-glucan endohydrolase; Short=(1->3)-beta-glucanase; AltName: Full=Beta-1,3-endoglucanase; Flags: Precursor && PF07983:X8 domain|PF00332:Glycosyl hydrolases family 17	Glyco_hydro_17
AC16G019610	8.639791113	7.441954231	9.068596174	19.45191598	36.98030442	98.78605814	8.383447172	51.73942618	-2.624264575	0.000496359	0.016226442	AC16G019610	HIC16	23998572	24007234	-	1725	-	- && Q6K7H2.1 RecName: Full=UMP-CMP kinase 4; AltName: Full=Deoxycytidylate kinase 4; Short=CK 4; Short=dCMP kinase 4; AltName: Full=Uridine monophosphate/cytidine monophosphate kinase 4; Short=UMP/CMP kinase 4; Short=UMP/CMPK 4 && PF00406:Adenylate kinas	ADK
AC07G066960	161.5640938	228.8400926	295.2331865	114.9431399	81.35666972	76.23706661	228.545791	90.84562539	1.326836951	0.000498848	0.016272156	AC07G066960	HIC7	125375488	125376865	+	1272	-	- && Q9LSF1.1 RecName: Full=Serine/threonine-protein kinase OXI1; AltName: Full=AGC serine/threonine-protein kinase subfamily 2 member 1; AltName: Full=Protein OXIDATIVE SIGNAL-INDUCIBLE 1 && PF00069:Protein kinase domain	Pkinase
AC09G027720	1365.086996	1046.524814	1177.909881	747.1304091	597.8482547	665.7321309	1196.50723	670.2369316	0.835522824	0.000499101	0.016272156	AC09G027720	HIC9	38917196	38925083	-	1430	-	- && Q6I576.1 RecName: Full=Squamosa promoter-binding-like protein 9 && -	-
AC08G017730	260.0577125	244.6542453	393.9801227	132.6266998	51.77242618	112.7449577	299.5640268	99.04802789	1.591924714	0.000500102	0.016282885	AC08G017730	HIC8	22462707	22466363	+	1869	-	- && Q5SMM8.1 RecName: Full=Putrescine hydroxycinnamoyltransferase 1; Short=OsPHT1; AltName: Full=BAHD-like hydroxycinnamoyl transferase HCT3; AltName: Full=Hydroxycinnamoyltransferase 3; Short=OsHCT3 && PF02458:Transferase family	-
AC08G038630	25.91937334	20.46537413	49.37346806	107.8697159	62.86651751	508.9629517	31.91940518	226.566395	-2.829183733	0.000503598	0.016367236	AC08G038630	HIC8	48983318	48986328	-	3011	-	- && Q0JEU6.2 RecName: Full=G-type lectin S-receptor-like serine/threonine-protein kinase LECRK3; Short=OsLecRK3; AltName: Full=OsRLCK135; Flags: Precursor && PF00069:Protein kinase domain|PF01453:D-mannose binding lectin	Pkinase
AC12G011520	2488.25984	3880.048887	5332.33455	11012.43698	7414.551036	27140.39571	3900.214426	15189.12791	-1.961447181	0.00050534	0.016367236	AC12G011520	HIC12	14009776	14015961	+	1876	-	- && F4JJE0.1 RecName: Full=Choline-phosphate cytidylyltransferase 2; Short=AtCCT2; AltName: Full=CTP:phosphocholine cytidylyltransferase 2; AltName: Full=Phosphorylcholine transferase 2 && PF01467:Cytidylyltransferase-like	CTP_transf_2
AC13G004050	800.9086361	785.1261714	914.9205917	373.1231155	267.4908686	97.71229664	833.6517997	246.1087603	1.759228899	0.000505474	0.016367236	AC13G004050	HIC13	5359401	5364023	+	1972	-	- && O80644.1 RecName: Full=ACT domain-containing protein ACR9; AltName: Full=Protein ACT DOMAIN REPEATS 9 && -	-
novel.510	1004.807706	1544.205503	1333.083638	2172.425343	2732.844496	3507.978825	1294.032282	2804.416222	-1.115823359	0.000505853	0.016367236	-	HIC11	99191144	99203476	-	1396	-	- && - && PF02496:ABA/WDS induced protein	-
novel.2560	66.52639157	66.97758808	89.67833994	30.94622996	7.396060883	15.03266102	74.39410653	17.79165062	2.04051426	0.000506071	0.016367236	-	HIC5	141858642	141859468	-	711	-	- && Q6YUX0.1 RecName: Full=Transcription factor ILI5; Short=OsILI5; AltName: Full=Basic helix-loop-helix protein 170; Short=OsbHLH170; AltName: Full=Protein INCREASED LEAF INCLINATION 5; AltName: Full=Protein POSITIVE REGULATOR OF GRAIN LENGTH 2; AltName	-
AC12G099210	82.07801557	66.97758808	109.8307759	177.7197778	178.738138	270.5878984	86.29545984	209.0152714	-1.277458189	0.000508068	0.016409928	AC12G099210	HIC12	151948873	151954373	-	930	-	- && Q6NEZ1.1 RecName: Full=Chaperone protein DnaJ 2 && PF00226:DnaJ domain|PF14259:RNA recognition motif (a.k.a. RRM, RBD, or RNP domain)	DnaJ
AC16G077620	1016.903414	1310.714189	1569.87476	2642.808039	2318.665087	4128.612973	1299.164121	3030.0287	-1.221898067	0.00051091	0.016479754	AC16G077620	HIC16	136804616	136808869	+	1626	-	- && Q9M2P4.1 RecName: Full=E3 ubiquitin-protein ligase SINAT2; AltName: Full=Seven in absentia homolog 2 && PF03145:Seven in absentia protein family	-
AC06G095810	41.47099734	15.81415274	35.2667629	6.189245992	0	3.221284505	30.85063766	3.136843499	3.234270539	0.000512778	0.016517998	AC06G095810	HIC6	169004990	169007336	+	1413	-	- && Q5E930.1 RecName: Full=S-type anion channel SLAH1; AltName: Full=SLAC1-homolog protein 1 && PF03595:Voltage-dependent anion channel	C4dic_mal_tran
AC06G085720	3.455916445	2.790732837	0	17.68355998	70.26257839	10.73761502	2.082216427	32.89458446	-3.952472583	0.000515826	0.016594123	AC06G085720	HIC6	155234467	155245331	+	3427	-	- && Q9C9R6.2 RecName: Full=Putative pumilio homolog 7, chloroplastic; Short=APUM-7; Short=AtPUM7; Flags: Precursor && PF00806:Pumilio-family RNA binding repeat	PUF
AC01G074690	18.14356134	11.16293135	11.08383977	46.86143394	48.07439574	36.50789105	13.46344415	43.81457358	-1.69550305	0.000518549	0.016659601	AC01G074690	HIC1	131549583	131569462	-	1762	-	- && Q8W0W3.1 RecName: Full=Transcription initiation factor IIB; AltName: Full=General transcription factor TFIIB && PF08271:TFIIB zinc-binding|PF00382:Transcription factor TFIIB repeat	TFIIB_Zn_Ribbon
AC01G051600	666.1278948	740.474446	1281.694926	1815.217432	2244.704478	5086.408233	896.0990889	3048.776714	-1.766615941	0.000519741	0.016675772	AC01G051600	HIC1	98809115	98812114	-	2215	-	- && Q01MW8.2 RecName: Full=Probable inorganic phosphate transporter 1-4; Short=OsPT4; Short=OsPht1;4; AltName: Full=H(+)/Pi cotransporter; AltName: Full=OsPT1 && PF00083:Sugar (and other) transporter	Sugar_tr
AC14G009000	20.73549867	23.25610697	28.21341032	91.95451188	41.91101167	191.1295473	24.06833865	108.3316903	-2.172884063	0.000521442	0.016708208	AC14G009000	HIC14	11850583	11859711	-	1521	-	- && Q9XI47.1 RecName: Full=Protein SAWADEE HOMEODOMAIN HOMOLOG 1; AltName: Full=DNA-binding transcription factor 1 && PF16719:SAWADEE domain	-
novel.2811	7.775812001	8.37219851	4.030487188	38.90383195	88.7527306	15.03266102	6.7261659	47.56307452	-2.81233356	0.000524793	0.016793369	-	HIC6	177609920	177614474	-	2069	-	- && A7PZL3.1 RecName: Full=Probable polygalacturonase; Short=PG; AltName: Full=Pectinase && PF00295:Glycosyl hydrolases family 28	-
AC10G007590	381.8787672	573.9607201	1017.698015	84.88108789	279.8176368	121.3350497	657.8458341	162.0112581	2.023908177	0.000526715	0.016826741	AC10G007590	HIC10	9558960	9561005	+	1675	-	- && Q9CAA9.1 RecName: Full=Transcription factor bHLH49; AltName: Full=Basic helix-loop-helix protein 49; Short=AtbHLH49; Short=bHLH 49; AltName: Full=Protein ACTIVATOR FOR CELL ELONGATION 1; AltName: Full=Transcription factor EN 82; AltName: Full=bHLH tr	-
AC01G056170	94.17372313	46.51221394	48.36584626	118.4798518	253.9314237	248.0389069	63.01726111	206.8167275	-1.710786672	0.000528099	0.016826741	AC01G056170	HIC1	106263001	106263845	+	762	-	- && P69781.1 RecName: Full=GATA transcription factor 12 && PF00320:GATA zinc finger	GATA
AC09G009720	344.7276654	293.0269478	266.0121544	105.2171819	54.23777981	152.4741332	301.2555892	103.976365	1.532475843	0.000528617	0.016826741	AC09G009720	HIC9	11787939	11790466	+	1632	-	- && Q10M18.1 RecName: Full=Thioredoxin-like 1-2, chloroplastic; AltName: Full=Lilium-type thioredoxin 1-2; Flags: Precursor && PF00085:Thioredoxin	-
AC14G004390	40.60701823	6.511709952	22.16767954	82.2285539	126.9657118	123.4825727	23.09546924	110.8922795	-2.258927342	0.000528976	0.016826741	AC14G004390	HIC14	5986826	5991759	+	3290	-	- && Q9XED8.1 RecName: Full=Auxin response factor 9 && PF02309:AUX/IAA family|PF02362:B3 DNA binding domain|PF06507:Auxin response factor	Auxin_resp
AC02G017440	28.51131067	23.25610697	66.50303861	7.95760199	6.163384069	8.590092012	39.42348542	7.570359357	2.371436658	0.00052972	0.016826741	AC02G017440	HIC2	22514916	22521114	+	2763	-	- && Q9FFR9.1 RecName: Full=Cation/H(+) antiporter 18; AltName: Full=Protein CATION/H+ EXCHANGER 18; Short=AtCHX18 && PF00999:Sodium/hydrogen exchanger family	Na_H_Exchanger
novel.403	57.02262134	46.51221394	65.49541681	98.14375788	172.5747539	657.1420389	56.34341737	309.2868503	-2.456638034	0.000530003	0.016826741	-	HIC11	63049077	63056284	+	7208	-	- && - && -	-
AC05G093750	135.6447205	61.3961224	57.43444243	163.5729298	268.7235454	1223.01435	84.8250951	551.7702752	-2.700571705	0.000530752	0.016828446	AC05G093750	HIC5	172535024	172539479	+	3962	-	- && - && -	-
AC02G020790	17.27958223	5.581465673	19.14481414	13.26266998	139.29248	266.2928524	14.00195401	139.6160008	-3.317452826	0.000531599	0.016833264	AC02G020790	HIC2	26448649	26499176	+	4091	-	- && Q9SYM4.1 RecName: Full=Alpha,alpha-trehalose-phosphate synthase [UDP-forming] 1; AltName: Full=Trehalose-6-phosphate synthase 1; Short=AtTPS1 && PF02358:Trehalose-phosphatase|PF00982:Glycosyltransferase family 20	-
AC09G008820	58.75057957	48.3727025	68.5182822	155.6153278	110.9409132	346.824965	58.54718809	204.460402	-1.805007646	0.000533227	0.01686278	AC09G008820	HIC9	10720963	10724641	+	3579	-	- && Q9SCZ4.1 RecName: Full=Receptor-like protein kinase FERONIA; AltName: Full=Protein SIRENE; Flags: Precursor && PF12819:Carbohydrate-binding protein of the ER|PF07714:Protein tyrosine kinase	Pkinase_Tyr
AC16G007360	0	0	0	1.768355998	2.465353628	69.7944976	0	24.67606907	-7.168815601	0.000535395	0.016909258	AC16G007360	HIC16	8591169	8595351	-	2276	-	- && P45960.1 RecName: Full=Tubulin beta-4 chain; AltName: Full=Beta-4-tubulin && PF00091:Tubulin/FtsZ family, GTPase domain|PF03953:Tubulin C-terminal domain	Tubulin
AC05G078640	494.1960516	906.9881719	1404.624785	2949.617804	2019.124621	3674.411858	935.2696695	2881.051428	-1.623423367	0.000540701	0.017034813	AC05G078640	HIC5	154134129	154138131	-	1895	-	- && Q9FKL6.1 RecName: Full=Calmodulin-binding protein 60 B && PF07887:Calmodulin binding protein-like	-
AC04G041190	2769.053052	3013.991464	3515.59245	1969.948581	1211.721308	1333.611785	3099.545655	1505.093891	1.041724657	0.00054115	0.017034813	AC04G041190	HIC4	71961749	71974591	-	12480	-	- && Q6NQB7.1 RecName: Full=Beta-1,3-galactosyltransferase 7 && -	-
AC02G031310	11.23172845	9.302442789	34.2591411	125.5532758	44.3763653	115.9662422	18.26443745	95.29862777	-2.3924135	0.00054148	0.017034813	AC02G031310	HIC2	39347463	39355346	+	1206	-	- && Q84MD8.1 RecName: Full=Bifunctional riboflavin kinase/FMN phosphatase; Includes: RecName: Full=FMN phosphatase; AltName: Full=FMN phosphohydrolase; Includes: RecName: Full=Riboflavin kinase; AltName: Full=Flavokinase && PF13419:Haloacid dehalogenase-	-
AC09G010820	73.43822446	65.11709952	47.35822446	118.4798518	173.8074308	141.7365182	61.97118281	144.6746003	-1.218030196	0.000542499	0.017037066	AC09G010820	HIC9	13316357	13318944	-	2211	-	- && Q9FGZ4.1 RecName: Full=Probable WRKY transcription factor 48; AltName: Full=WRKY DNA-binding protein 48 && PF03106:WRKY DNA -binding domain	WRKY
AC01G066770	35.42314356	115.3502906	96.73169252	12.37849198	0	13.95889952	82.50170889	8.779130501	3.21314127	0.000542958	0.017037066	AC01G066770	HIC1	121439264	121440209	+	861	-	- && O04887.1 RecName: Full=Pectinesterase 2; Short=PE 2; AltName: Full=Pectin methylesterase; Flags: Precursor && PF01095:Pectinesterase	-
AC02G010230	1084.293785	1138.618997	1161.787932	472.1510514	729.7446738	429.5046006	1128.233571	543.8001086	1.053923029	0.000546491	0.017098629	AC02G010230	HIC2	13086659	13090448	-	779	-	- && P49042.1 RecName: Full=Vacuolar-processing enzyme; Short=VPE; Flags: Precursor && PF01650:Peptidase C13 family	-
AC15G106020	668.7198321	438.1450553	809.120303	234.3071697	128.1983886	303.8745049	638.6617302	222.1266878	1.522391418	0.000546832	0.017098629	AC15G106020	HIC15	181692056	181700139	-	1956	-	- && - && PF05623:Protein of unknown function (DUF789)	-
AC11G050120	1440.253178	1569.322098	2192.58503	5670.233507	2573.829187	10086.91555	1734.053436	6110.32608	-1.817177052	0.000547038	0.017098629	AC11G050120	HIC11	93566855	93574411	+	3240	-	- && Q9FFN7.1 RecName: Full=Diacylglycerol kinase 2; Short=AtDGK2; Short=DAG kinase 2; AltName: Full=Diglyceride kinase 2; Short=DGK 2 && PF00781:Diacylglycerol kinase catalytic domain|PF00130:Phorbol esters/diacylglycerol binding domain (C1 domain)|PF006	C1_1
AC08G031180	34.55916445	36.27952688	23.17530133	94.60704588	60.40116388	138.5152337	31.33799755	97.84114782	-1.641866616	0.000551474	0.017194121	AC08G031180	HIC8	39263627	39273462	-	1939	-	- && F4K5K4.1 RecName: Full=Protein trichome birefringence-like 5 && PF13839:GDSL/SGNH-like Acyl-Esterase family found in Pmr5 and Cas1p	-
AC03G025460	9.503770224	17.6746413	23.17530133	45.09307794	114.6389437	53.68807508	16.78457095	71.14003224	-2.084792778	0.000551512	0.017194121	AC03G025460	HIC3	34132752	34154481	+	6125	-	- && Q9FJL0.1 RecName: Full=Structural maintenance of chromosomes protein 4; Short=AtSMC4; Short=SMC protein 4; Short=SMC-4; AltName: Full=Chromosome-associated protein C; Short=AtCAP-C && PF06470:SMC proteins Flexible Hinge Domain|PF02463:RecF/RecN/SMC N	SMC_N
AC02G024130	95.03770224	102.3268707	88.67071814	217.5077877	188.5995525	583.0524953	95.34509702	329.7199452	-1.789902141	0.000553056	0.017220079	AC02G024130	HIC2	30183383	30187098	-	1649	-	- && - && PF06219:Protein of unknown function (DUF1005)	-
AC03G027810	83.80597379	148.8390846	366.7743341	44.20889994	30.81692035	59.05688258	199.8064642	44.69423429	2.157808013	0.000554709	0.01724938	AC03G027810	HIC3	37674191	37677819	+	1790	-	- && O24312.1 RecName: Full=Trans-cinnamate 4-monooxygenase; AltName: Full=Cinnamic acid 4-hydroxylase; Short=C4H; Short=CA4H; AltName: Full=Cytochrome P450 73; AltName: Full=Cytochrome P450C4H [Populus tremuloides] && PF00067:Cytochrome P450	p450
AC13G093570	6590.432661	4697.733608	4648.15935	2667.565023	1278.285856	740.8954361	5312.10854	1562.248772	1.765404797	0.0005567	0.017269302	AC13G093570	HIC13	168073398	168082785	-	2892	-	- && Q8RY82.1 RecName: Full=F-box protein At2g32560 && PF00646:F-box domain	F-box
AC02G054250	393.9744747	407.4469941	604.5730782	1493.37664	721.1159361	1516.15124	468.664849	1243.547939	-1.408454276	0.000556775	0.017269302	AC02G054250	HIC2	67605936	67620545	-	2547	-	- && Q0D5R3.1 RecName: Full=Cysteine-rich receptor-like protein kinase 6; Short=Cysteine-rich RLK6; Flags: Precursor && PF01657:Salt stress response/antifungal|PF07714:Protein tyrosine kinase	Pkinase_Tyr
novel.1651	35.42314356	67.90783236	159.2042439	364.2813355	161.4806626	1504.339864	87.51173995	676.7006206	-2.952077491	0.000560184	0.017352797	-	HIC2	961778	962842	+	1065	-	- && - && -	-
AC03G010260	216.8587569	144.1878632	202.5319812	488.9504334	409.2487022	321.054689	187.8595338	406.4179415	-1.113768159	0.000563222	0.017424623	AC03G010260	HIC3	14244797	14249399	-	3776	-	- && O49743.1 RecName: Full=GATA transcription factor 4; Short=AtGATA-4 && PF00320:GATA zinc finger	GATA
AC12G017780	101.9495351	120.9317563	140.0594298	294.4312736	463.486482	204.0146853	120.9802404	320.644147	-1.405841935	0.000571361	0.017653898	AC12G017780	HIC12	21826540	21832355	-	3186	-	- && - && PF04782:Protein of unknown function (DUF632)|PF04783:Protein of unknown function (DUF630)	-
novel.1139	534.8030699	271.6313294	1119.467817	196.2875158	23.42085946	41.87669856	641.9674053	87.19502459	2.87624829	0.00057407	0.017714984	-	HIC14	154327648	154330448	+	2801	-	- && C3VEQ3.1 RecName: Full=9-cis-epoxycarotenoid dioxygenase, chloroplastic; Short=OgNCED; Flags: Precursor && PF03055:Retinal pigment epithelial membrane protein	RPE65
novel.3231	30.23926889	51.16343534	40.30487188	11.49431399	13.55944495	10.73761502	40.56919204	11.93045798	1.76948815	0.000575969	0.017745022	-	HIC8	23919889	23938643	-	1830	-	- && - && -	-
AC15G004520	90.71780668	65.11709952	117.8917503	115.8273179	378.4317819	1229.456919	91.24221882	574.5720063	-2.65480226	0.000576508	0.017745022	AC15G004520	HIC15	5954430	5958441	-	1524	-	- && O05235.1 RecName: Full=Uncharacterized hydrolase YugF && PF12697:Alpha/beta hydrolase family	-
AC11G053510	399.1583494	466.982628	265.0045326	104.3330039	202.1589975	105.2286271	377.0485033	137.2402095	1.461504321	0.000578399	0.017780625	AC11G053510	HIC11	98109676	98113918	+	2688	-	- && Q84TH5.1 RecName: Full=ABC transporter G family member 25; Short=ABC transporter ABCG.25; Short=AtABCG25; AltName: Full=White-brown complex homolog protein 26; Short=AtWBC26 && PF00005:ABC transporter|PF01061:ABC-2 type transporter	ABC2_membrane
AC07G076100	2834.715464	2470.728805	1923.550011	1071.623735	1449.627933	1202.612882	2409.66476	1241.288183	0.957455407	0.000580761	0.017830605	AC07G076100	HIC7	138143120	138147891	-	1443	-	- && B9RR88.1 RecName: Full=Methylthioribose-1-phosphate isomerase; Short=M1Pi; Short=MTR-1-P isomerase; AltName: Full=S-methyl-5-thioribose-1-phosphate isomerase; AltName: Full=Translation initiation factor eIF-2B subunit alpha/beta/delta-like protein &&	-
AC02G000460	791.4048659	983.2682028	891.7452904	290.8945616	489.3726951	178.2444093	888.8061197	319.5038887	1.477140462	0.000582898	0.017873585	AC02G000460	HIC2	623495	628079	+	2107	-	- && - && PF01177:Asp/Glu/Hydantoin racemase	Asp_Glu_race
AC05G083320	329.1760414	273.491818	167.2652183	1146.778865	3675.842259	288.8418439	256.6443592	1703.820989	-2.730591207	0.000584416	0.017875495	AC05G083320	HIC5	159936643	159941175	+	2703	-	- && Q2R2W1.2 RecName: Full=Adagio-like protein 3 && -	-
AC13G106090	33.69518534	33.48879404	31.23627571	89.30197789	66.56454795	73.0157821	32.8067517	76.29410265	-1.220735921	0.000584437	0.017875495	AC13G106090	HIC13	185035736	185043278	+	2260	-	- && O80925.1 RecName: Full=ADP-ribosylation factor GTPase-activating protein AGD7; Short=ARF GAP AGD7; AltName: Full=Protein ARF-GAP DOMAIN 7; Short=AtAGD7; AltName: Full=Protein PDE1 SUPPRESSOR 1 && PF01412:Putative GTPase activating protein for Arf	-
AC10G038850	1920.625564	1132.107287	2278.232883	475.6877634	177.5054612	737.6741515	1776.988578	463.6224587	1.937926276	0.000585467	0.017884427	AC10G038850	HIC10	52835321	52838616	+	1894	-	- && O81970.1 RecName: Full=Cytochrome P450 71A9; AltName: Full=Cytochrome P450 CP1 && PF00067:Cytochrome P450	p450
AC12G016140	393.9744747	423.2611469	375.8429303	579.1365893	922.0422568	981.4180124	397.6928506	827.5322861	-1.056450427	0.000587874	0.017935353	AC12G016140	HIC12	19991264	19997569	+	1578	-	- && P21357.2 RecName: Full=Phospho-2-dehydro-3-deoxyheptonate aldolase 1, chloroplastic; AltName: Full=3-deoxy-D-arabino-heptulosonate 7-phosphate synthase 1; AltName: Full=DAHP synthase 1; AltName: Full=Phospho-2-keto-3-deoxyheptonate aldolase 1; Flags:	-
AC02G020870	28.51131067	12.09317563	17.12957055	42.44054395	118.3369741	76.23706661	19.24468562	79.00486156	-2.02934954	0.000591586	0.018025901	AC02G020870	HIC2	26536550	26540404	+	1743	-	- && Q9FK76.1 RecName: Full=Subtilisin-like protease SBT5.6; AltName: Full=Subtilase subfamily 5 member 6; Short=AtSBT5.6; Flags: Precursor && PF02225:PA domain|PF00082:Subtilase family	Peptidase_S8
novel.600	582.321921	499.5411777	469.5517574	58.35574793	33.28227397	219.0473463	517.1382854	103.5617894	2.31976324	0.000592528	0.018031906	-	HIC12	65353449	65354173	+	651	-	- && - && -	-
AC08G006490	8.639791113	9.302442789	10.07621797	29.17787396	27.11888991	69.7944976	9.339483957	42.03042049	-2.171609243	0.000597895	0.018169197	AC08G006490	HIC8	8457326	8465315	+	1090	-	- && Q8L9T5.2 RecName: Full=RING-H2 finger protein ATL2; AltName: Full=Protein ARABIDOPSIS TOXICOS EN LEVADURA 2; Short=Protein ATL2; AltName: Full=RING-type E3 ubiquitin transferase ATL2 && PF13639:Ring finger domain	-
AC12G018630	56.15864223	8.37219851	29.22103212	545.5378253	706.3238144	13.95889952	31.25062429	421.9401797	-3.753993631	0.000599385	0.018169197	AC12G018630	HIC12	22838227	22840924	+	2390	-	- && Q05466.1 RecName: Full=Homeobox-leucine zipper protein HAT4; AltName: Full=HD-ZIP protein ATHB-2; AltName: Full=Homeodomain transcription factor ATHB-2; AltName: Full=Homeodomain-leucine zipper protein HAT4; Short=HD-ZIP protein 4 && PF00046:Homeobox	HD-ZIP_N
novel.3176	101.9495351	251.1659553	239.8139877	33.59876396	82.58934653	24.69651454	197.6431594	46.96154167	2.079419774	0.000599607	0.018169197	-	HIC8	196483675	196485874	+	1792	-	- && O22059.1 RecName: Full=Transcription factor CPC; AltName: Full=Protein CAPRICE && -	-
AC12G058330	27.64733156	40.93074827	37.28200649	99.02793587	146.6885409	66.57321309	35.28669544	104.0965633	-1.559945784	0.00060004	0.018169197	AC12G058330	HIC12	80174060	80196808	+	8693	-	- && Q9SSE9.1 RecName: Full=Lysine-specific demethylase JMJ25; AltName: Full=Jumonji domain-containing protein 25; AltName: Full=Lysine-specific histone demethylase JMJ25; AltName: Full=Protein INCREASE IN BONSAI METHYLATION 1; AltName: Full=Protein JUMON	JmjC
novel.3382	6.047853779	0.930244279	9.068596174	36.25129795	19.72282902	66.57321309	5.348898077	40.84911336	-2.941079685	0.000609389	0.018429247	-	HIC9	9416190	9417122	+	933	-	- && - && -	-
AC09G014200	126.1409502	87.44296221	138.0441862	207.7818297	269.9562222	353.267534	117.2093662	277.001862	-1.240352071	0.000613608	0.018525558	AC09G014200	HIC9	18106125	18114759	+	1694	-	- && Q10MN6.1 RecName: Full=Probable protein phosphatase 2C 33; Short=OsPP2C33 && PF00481:Protein phosphatase 2C	PP2C
novel.165	16.41560311	22.32586269	20.15243594	4.420889994	2.465353628	2.147523003	19.63130058	3.011255542	2.671279522	0.000614103	0.018525558	-	HIC10	3005371	3006488	+	1118	-	- && - && -	-
novel.2189	140.8285951	172.0951916	186.4100325	91.07033388	67.79722476	82.67963562	166.4446064	80.51573142	1.042600731	0.000615834	0.018554681	-	HIC3	63714225	63724215	-	4040	-	- && - && -	-
AC04G005740	0.863979111	0	0	15.91520398	14.79212177	6.442569009	0.287993037	12.38329825	-5.21398626	0.000617881	0.018590514	AC04G005740	HIC4	7467336	7476136	+	2950	-	- && Q9AXT8.1 RecName: Full=DNA (cytosine-5)-methyltransferase 1; AltName: Full=Chromomethylase 1; AltName: Full=DNA cytosine methyltransferase MET2a; AltName: Full=Zea methyltransferase2; Short=Zmet2 && PF01426:BAH domain|PF00145:C-5 cytosine-specific DN	DNA_methylase
AC10G034470	25.05539423	21.39561841	15.11432696	167.1096418	71.49525521	40.80293706	20.52177987	93.13594468	-2.183054098	0.000618558	0.018590514	AC10G034470	HIC10	45695029	45700436	+	804	-	- && Q6YVX7.1 RecName: Full=Two-component response regulator ORR2; AltName: Full=OsRR2 >Q4GZK9.1 RecName: Full=Two-component response regulator ORR2; AltName: Full=Type A response regulator 2; Short=OsRR2 && PF00072:Response regulator receiver domain	Response_reg
AC02G049590	887.3065473	906.0579276	1441.906792	574.7156993	415.4120863	500.3728597	1078.423755	496.8335484	1.117171902	0.000624995	0.018760701	AC02G049590	HIC2	61690049	61700314	+	2113	-	- && Q9M0Y3.1 RecName: Full=Equilibrative nucleotide transporter 3; Short=AtENT3; AltName: Full=Nucleoside transporter ENT3; AltName: Full=Protein FLUOROURIDINE RESISTANT 1 && PF01733:Nucleoside transporter	-
AC10G095540	39.74303912	35.3492826	38.28962829	61.00828192	152.8519249	132.0726647	37.79398333	115.3109572	-1.60519491	0.000626115	0.018771038	AC10G095540	HIC10	156809489	156820042	+	1340	-	- && F4JF21.1 RecName: Full=Protein PLASTID TRANSCRIPTIONALLY ACTIVE 10; Short=pTAC10; AltName: Full=Plastid-encoded RNA polymerase-associated protein 3; Short=PEP-associated protein 3; AltName: Full=Protein PIGMENT DEFECTIVE 312; Flags: Precursor && -	-
AC07G073440	5.183874668	3.720977115	4.030487188	24.75698397	103.5448524	8.590092012	4.311779657	45.63064278	-3.396132342	0.000633386	0.018965572	AC07G073440	HIC7	134607221	134623163	+	5185	-	- && O64728.2 RecName: Full=Protein STICHEL && -	-
novel.2862	315.3523756	390.7025971	510.8642511	813.443759	839.4529103	1885.525197	405.6397413	1179.473955	-1.540117077	0.000634413	0.018972874	-	HIC7	37792111	37795566	+	3383	-	- && - && -	-
AC10G098410	22.46345689	28.83757264	35.2667629	95.49122388	53.005103	106.3023887	28.85593081	84.93290518	-1.564061769	0.000640944	0.019144553	AC10G098410	HIC10	160431574	160433146	+	525	-	- && Q8GX93.2 RecName: Full=Chloride channel protein CLC-e; Short=AtCLC-e; AltName: Full=CBS domain-containing protein CBSCLC3 && PF00654:Voltage gated chloride channel	Voltage_CLC
AC08G041960	306.7125845	343.2601389	403.0487188	681.7012371	563.3333039	899.8121383	351.0071474	714.9488931	-1.02700922	0.000645935	0.019248348	AC08G041960	HIC8	53839238	53845092	-	1870	-	- && Q6DBG8.1 RecName: Full=Probable arabinosyltransferase ARAD1; AltName: Full=Arabinan alpha-1,5-arabinosyltransferase; AltName: Full=L-Arabinosyltransferase; AltName: Full=Protein ARABINAN DEFICIENT 1 && PF03016:Exostosin family	-
AC14G014030	86.39791113	91.16393933	143.0822952	192.7508038	276.1196063	420.9145086	106.8813819	296.5949729	-1.473075605	0.000646008	0.019248348	AC14G014030	HIC14	17770682	17775495	+	1675	-	- && - && -	-
AC15G095260	1782.388907	2046.537413	1620.25585	984.9742907	772.8883623	418.7669856	1816.394057	725.5432129	1.323610223	0.000648588	0.019296823	AC15G095260	HIC15	167598022	167599545	+	1485	-	- && Q9SRQ1.1 RecName: Full=Cytochrome P450 89A9 && PF00067:Cytochrome P450	p450
novel.193	647.9843334	614.8914683	496.757546	353.6711996	330.3573861	326.4234965	586.5444492	336.8173607	0.800224312	0.000649228	0.019296823	-	HIC10	14118103	14127204	+	1509	-	- && Q93Z08.2 RecName: Full=Glucan endo-1,3-beta-glucosidase 6; AltName: Full=(1->3)-beta-glucan endohydrolase 6; Short=(1->3)-beta-glucanase 6; AltName: Full=Beta-1,3-endoglucanase 6; Short=Beta-1,3-glucanase 6; Flags: Precursor && PF00332:Glycosyl hydro	Glyco_hydro_17
AC11G024920	14.68764489	10.23268707	18.13719235	46.86143394	48.07439574	37.58165255	14.3525081	44.17249408	-1.625041303	0.000652249	0.019362835	AC11G024920	HIC11	50254882	50259407	-	1581	-	- && Q93ZY7.1 RecName: Full=Nudix hydrolase 12, mitochondrial; Short=AtNUDT12; Flags: Precursor && PF00293:NUDIX domain	NUDIX
AC07G076050	71.71026623	69.76832091	55.41919884	27.40951797	25.88621309	12.88513802	65.63259533	22.06028969	1.571148871	0.000653412	0.01937363	AC07G076050	HIC7	138098432	138100841	-	2367	-	- && Q7XA39.1 RecName: Full=Putative disease resistance protein RGA4; AltName: Full=RGA4-blb && PF00931:NB-ARC domain	NB-ARC
novel.2697	1085.157764	539.5416817	1667.614074	327.1458596	444.9963298	310.3170739	1097.43784	360.8197544	1.605127652	0.000657278	0.019451096	-	HIC6	168379234	168381479	+	1714	-	- && Q9ZSY9.1 RecName: Full=Linolenate hydroperoxide lyase, chloroplastic; AltName: Full=Cytochrome P450 74B2; AltName: Full=Hydroperoxide lyase 1; Flags: Precursor && PF00067:Cytochrome P450	p450
AC08G051910	337.8158325	329.3064747	328.4847058	505.7498154	555.9372431	525.0693742	331.8690044	528.9188109	-0.671790926	0.000657631	0.019451096	AC08G051910	HIC8	67623743	67640754	-	3179	-	- && Q9BWU0.1 RecName: Full=Kanadaptin; AltName: Full=Human lung cancer oncogene 3 protein; Short=HLC-3; AltName: Full=Kidney anion exchanger adapter protein; AltName: Full=Solute carrier family 4 anion exchanger member 1 adapter protein && -	-
AC12G056320	8.639791113	5.581465673	4.030487188	11.49431399	32.04959716	133.1464262	6.083914658	58.89677911	-3.268200053	0.000661492	0.01954145	AC12G056320	HIC12	76286967	76293778	+	1548	-	- && - && -	-
AC14G007640	171.067864	137.6761533	120.9146156	320.9566136	284.748344	244.8176223	143.2195443	283.5075266	-0.984510372	0.000662332	0.019541577	AC14G007640	HIC14	10096689	10106003	+	2201	-	- && - && -	-
novel.398	11.23172845	4.651221394	2.015243594	41.55636595	24.65353628	36.50789105	5.966064478	34.23926443	-2.50519153	0.00066311	0.019541577	-	HIC11	43578179	43579263	+	766	-	- && Q2HU68.1 RecName: Full=Probable histone H2A.1 && PF00125:Core histone H2A/H2B/H3/H4	Histone
AC09G000400	362.8712267	321.8645205	929.0272969	2088.428433	967.6512989	5066.006764	537.9210147	2707.362165	-2.33165889	0.000665112	0.01956727	AC09G000400	HIC9	378042	387947	-	2608	-	- && Q5N7A7.1 RecName: Full=Phosphatidylinositol:ceramide inositolphosphotransferase; AltName: Full=Inositol-phosphorylceramide synthase; Short=IPC synthase; AltName: Full=Protein ENHANCING RPW8-MEDIATED HR-LIKE CELL DEATH 1; AltName: Full=Sphingolipid sy	-
AC12G080660	0	0	0	9.725957988	14.79212177	4.295046006	0	9.604375253	-5.804217848	0.000665597	0.01956727	AC12G080660	HIC12	119413372	119417393	+	3230	-	- && Q9LK03.3 RecName: Full=Proline-rich receptor-like protein kinase PERK2; AltName: Full=Proline-rich extensin-like receptor kinase 2; Short=AtPERK2; AltName: Full=Somatic embryogenesis receptor kinase-like protein && PF08263:Leucine rich repeat N-termi	Pkinase_Tyr
AC13G097530	31.96722712	48.3727025	124.9451028	5.305067993	0	13.95889952	68.42834415	6.421322504	3.401459958	0.000668097	0.019616942	AC13G097530	HIC13	173889726	173893663	+	3048	-	- && - && PF03222:Tryptophan/tyrosine permease family	-
AC05G029140	1824.723883	2212.120895	1998.114024	1268.795428	797.5418986	678.617269	2011.652934	914.9848653	1.135933559	0.000670293	0.019657595	AC05G029140	HIC5	58912940	58928112	+	6771	-	- && Q9SSJ8.1 RecName: Full=Putative 1-phosphatidylinositol-3-phosphate 5-kinase FAB1C; Short=Phosphatidylinositol 3-phosphate 5-kinase; AltName: Full=Phosphatidylinositol 3-phosphate 5-kinase type III; Short=PIPkin-III; Short=Type III PIP kinase; AltName	PIP5K
AC10G012960	2614.400791	3214.924228	2226.844172	1515.48109	1423.74172	1575.208123	2685.38973	1504.810311	0.835524468	0.000672271	0.019689944	AC10G012960	HIC10	16150496	16163765	-	2372	-	- && Q40784.1 RecName: Full=Putative glucose-6-phosphate 1-epimerase; AltName: Full=Putative D-hexose-6-phosphate mutarotase; AltName: Full=Putative apospory-associated protein C && PF01263:Aldose 1-epimerase	Aldose_epim
AC16G080310	158.1081774	160.002016	121.9222374	372.2389375	276.1196063	254.4814759	146.6774769	300.9466732	-1.037408141	0.000673022	0.019689944	AC16G080310	HIC16	141855371	141861604	+	1428	-	- && - && PF13041:PPR repeat family	-
novel.3089	1305.472437	1958.164207	2421.315178	5469.525101	3076.761327	8605.124673	1894.983941	5717.137034	-1.593210182	0.000675846	0.019748712	-	HIC8	36982130	37028268	+	802	-	- && - && -	-
AC12G043990	147.740428	105.1176035	168.2728401	422.6370835	618.8037606	221.1948693	140.3769572	420.8785711	-1.583808521	0.000678201	0.019772972	AC12G043990	HIC12	56705438	56719009	+	3620	-	- && Q76FS2.1 RecName: Full=Tubulin beta-8 chain; AltName: Full=Beta-8-tubulin && PF03953:Tubulin C-terminal domain	Tubulin_C
novel.1518	195.2592791	218.6074055	225.7072825	32.71458596	89.98540741	12.88513802	213.1913224	45.1950438	2.244728696	0.000678988	0.019772972	-	HIC16	21969221	21972036	+	1459	-	- && - && -	-
AC08G039640	68.25434979	49.30294678	53.40395524	159.1520398	101.0794987	648.5519469	56.98708394	302.9278285	-2.409925628	0.000679566	0.019772972	AC08G039640	HIC8	50459458	50460047	-	453	-	- && - && -	-
AC12G018590	0	0	2.015243594	22.98862797	13.55944495	10.73761502	0.671747865	15.76189598	-4.640036542	0.000679941	0.019772972	AC12G018590	HIC12	22782946	22794736	+	3383	-	- && Q9FKG6.1 RecName: Full=U-box domain-containing protein 52; AltName: Full=Plant U-box protein 52; Includes: RecName: Full=E3 ubiquitin ligase; Includes: RecName: Full=Serine/threonine-protein kinase && PF00582:Universal stress protein family	Usp
AC05G092310	641.9364797	705.1251634	790.9831107	1053.940175	1548.242078	1856.533636	712.6815846	1486.23863	-1.060194532	0.000681524	0.019795255	AC05G092310	HIC5	170771873	170780829	+	3609	-	- && - && -	-
AC06G004300	1.727958223	0	2.015243594	6.189245992	24.65353628	28.99156054	1.247733939	19.94478094	-3.997760719	0.000682477	0.019799176	AC06G004300	HIC6	6409715	6412759	-	2145	-	- && Q94C59.2 RecName: Full=Patellin-4 && PF00650:CRAL/TRIO domain	-
AC15G024040	274.7453574	362.7952688	346.6218982	674.6278131	1407.716921	599.1589179	328.0541748	893.8345508	-1.445672135	0.000687587	0.019923583	AC15G024040	HIC15	33779735	33780921	-	1093	-	- && Q9SN23.1 RecName: Full=LOB domain-containing protein 38; AltName: Full=ASYMMETRIC LEAVES 2-like protein 40; Short=AS2-like protein 40 && PF03195:Protein of unknown function DUF260	-
novel.189	0.863979111	0	4.030487188	2.652533997	14.79212177	157.8429407	1.631488767	58.42919883	-5.184029345	0.000691696	0.020018698	-	HIC10	12012358	12015318	+	2894	-	- && - && -	-
AC13G002160	5148.451524	6709.851983	7327.425708	13659.6659	9967.424717	12938.82609	6395.243072	12188.63891	-0.930537593	0.000693788	0.020055282	AC13G002160	HIC13	3173055	3174263	+	1134	-	- && O22283.1 RecName: Full=Probable E3 ubiquitin-protein ligase RHC2A; AltName: Full=RING-H2 finger C2a; AltName: Full=RING-H2 zinc finger protein RHC2a && PF13639:Ring finger domain|PF14369:zinc-ribbon|PF06547:Protein of unknown function (DUF1117)	-
AC02G023870	84.6699529	60.46587813	69.525904	158.2678618	154.0846017	523.9956127	71.55391168	278.7826921	-1.961563903	0.000700001	0.020210765	AC02G023870	HIC2	30001322	30005036	-	1650	-	- && - && PF06219:Protein of unknown function (DUF1005)	-
AC06G094370	4.319895556	1.860488558	1.007621797	15.03102598	17.25747539	23.62275303	2.39600197	18.6370848	-2.930305306	0.000704052	0.020303506	AC06G094370	HIC6	167084836	167099277	-	2421	-	- && Q9ZU91.2 RecName: Full=Glucan endo-1,3-beta-glucosidase 3; AltName: Full=(1->3)-beta-glucan endohydrolase 3; Short=(1->3)-beta-glucanase 3; AltName: Full=Beta-1,3-endoglucanase 3; Short=Beta-1,3-glucanase 3; Flags: Precursor && PF00332:Glycosyl hydro	Glyco_hydro_17
AC12G008150	44.06293467	54.88441245	44.33535907	103.4488259	104.7775292	92.34348913	47.76090207	100.1899481	-1.068754079	0.000705974	0.020334738	AC12G008150	HIC12	9607257	9621459	-	5291	-	- && C6L7U1.2 RecName: Full=Putative E3 ubiquitin-protein ligase LIN-1; AltName: Full=Protein cerberus && PF00400:WD domain, G-beta repeat	WD40
AC03G006250	272.15342	397.2143071	492.7270588	534.9276893	1553.172785	2066.99089	387.3649286	1385.030455	-1.838167797	0.000707421	0.020352226	AC03G006250	HIC3	7938485	7940999	-	1441	-	- && Q75KV9.1 RecName: Full=Transcription factor BHLH148; AltName: Full=Basic helix-loop-helix protein 148; Short=OsbHLH148; AltName: Full=bHLH transcription factor bHLH148 && -	-
AC14G033840	137.3726787	130.234199	216.6386864	82.2285539	54.23777981	47.24550607	161.415188	61.23727992	1.392213857	0.000711451	0.02044389	AC14G033840	HIC14	47749238	47753513	+	4200	-	- && Q7XA40.2 RecName: Full=Putative disease resistance protein RGA3; AltName: Full=Blight resistance protein B149; AltName: Full=RGA1-blb && PF00931:NB-ARC domain	NB-ARC
AC06G108850	18637.75739	10088.4992	20288.46488	5097.286164	6236.112001	8395.74118	16338.24049	6576.379782	1.312906514	0.00071235	0.020445457	AC06G108850	HIC6	186063217	186069696	-	3404	-	- && P45582.1 RecName: Full=Beta-galactosidase; Short=Lactase; Flags: Precursor && PF01301:Glycosyl hydrolases family 35|PF02140:Galactose binding lectin domain	-
AC15G009560	335.2238952	119.0712677	136.0289426	794.876021	839.4529103	413.3981781	196.7747018	682.5757031	-1.7935831	0.000719077	0.020614109	AC15G009560	HIC15	12336242	12359988	-	5207	-	- && Q9C9R6.2 RecName: Full=Putative pumilio homolog 7, chloroplastic; Short=APUM-7; Short=AtPUM7; Flags: Precursor && PF00806:Pumilio-family RNA binding repeat	PUF
AC16G047790	193.5313209	114.4200463	149.128026	254.6432637	536.214414	402.6605631	152.3597977	397.8394136	-1.382939915	0.000721376	0.020636845	AC16G047790	HIC16	73800644	73802271	-	1595	-	- && Q05758.2 RecName: Full=Ketol-acid reductoisomerase, chloroplastic; AltName: Full=Acetohydroxy-acid reductoisomerase; AltName: Full=Alpha-keto-beta-hydroxylacyl reductoisomerase; Flags: Precursor && PF07991:Acetohydroxy acid isomeroreductase, NADPH-bi	-
AC13G008100	2545.282462	4870.759044	4607.854478	9587.142042	7387.432146	12098.07084	4007.965328	9690.881675	-1.273817851	0.000721574	0.020636845	AC13G008100	HIC13	10270877	10274163	+	2185	-	- && O80871.1 RecName: Full=Probable protein phosphatase 2C 25; Short=AtPP2C25; AltName: Full=Protein phosphatase AP2C1 && PF00481:Protein phosphatase 2C	PP2C
AC09G016110	156.3802191	137.6761533	177.3414363	394.3433875	583.056133	244.8176223	157.1326029	407.4057143	-1.373995344	0.000724189	0.020687222	AC09G016110	HIC9	20584732	20592084	-	1745	-	- && Q6IV77.1 RecName: Full=Tafazzin && PF01553:Acyltransferase	Acyltransferase
AC16G017370	274.7453574	814.8939883	773.8535402	207.7818297	22.18818265	49.39302907	621.1642953	93.12101382	2.733868476	0.000726517	0.020693369	AC16G017370	HIC16	20830431	20835250	-	687	-	- && - && -	-
AC08G001720	26.78335245	25.11659553	42.32011548	75.1551299	98.61414511	71.9420206	31.40668782	81.90376521	-1.384685137	0.000726685	0.020693369	AC08G001720	HIC8	2277652	2308182	-	11136	-	- && O65418.2 RecName: Full=Anaphase-promoting complex subunit 4; AltName: Full=Cyclosome subunit 4 && PF05699:hAT family C-terminal dimerisation region|PF12894:Anaphase-promoting complex subunit 4 WD40 domain|PF12896:Anaphase-promoting complex, cyclosome	DUF659
AC02G122270	79.48607824	42.79123683	81.61736556	132.6266998	186.1341989	331.792304	67.96489354	216.8510676	-1.673341451	0.000726967	0.020693369	AC02G122270	HIC2	186606191	186609420	-	2872	-	- && Q94A73.2 RecName: Full=BTB/POZ domain-containing protein At5g66560 && PF03000:NPH3 family|PF00651:BTB/POZ domain	BTB
AC05G068900	1530.970985	1619.55529	1582.973843	1023.878123	1089.686303	955.6477364	1577.833373	1023.070721	0.625201912	0.000736864	0.020950459	AC05G068900	HIC5	141049005	141062404	+	1737	-	- && - && PF12906:RING-variant domain|PF12428:Protein of unknown function (DUF3675)	-
novel.1163	20.73549867	10.23268707	25.19054493	2.652533997	0	2.147523003	18.71957689	1.600019	3.473555656	0.000738074	0.020960254	-	HIC14	725673	727653	-	1130	-	- && - && -	-
AC04G006900	320.5362503	264.1893752	406.0715842	144.1210138	61.63384069	148.1790872	330.2657366	117.9779806	1.481541828	0.000747322	0.02119803	AC04G006900	HIC4	8992120	8999949	-	990	-	- && - && PF00561:alpha/beta hydrolase fold	Abhydrolase_1
AC06G091090	0.863979111	1.860488558	24.18292313	8.841779989	711.2545216	54.76183658	8.969130266	258.2860461	-4.853925298	0.000748563	0.021208419	AC06G091090	HIC6	162501968	162505654	+	2355	-	- && P0C5E2.3 RecName: Full=LEAF RUST 10 DISEASE-RESISTANCE LOCUS RECEPTOR-LIKE PROTEIN KINASE-like 1.2; AltName: Full=Probable receptor-like serine/threonine-protein kinase LRK10L-1.2; Flags: Precursor && PF00069:Protein kinase domain	Pkinase
AC14G108930	28.51131067	1.860488558	64.48779501	0.884177999	0	2.147523003	31.61986475	1.010567001	4.939298344	0.000757243	0.021429265	AC14G108930	HIC14	193880499	193884652	-	822	-	- && Q9ZPX1.1 RecName: Full=ADP-ribosylation factor-like protein 2; AltName: Full=Protein ARF-like 2; AltName: Full=Protein HALLIMASCH; AltName: Full=Protein TITAN 5 && PF00025:ADP-ribosylation factor family	Arf
AC06G104550	1695.990995	1726.533382	1789.536312	984.0901128	564.5659808	967.4591129	1737.353563	838.7050688	1.049950375	0.000758923	0.021451738	AC06G104550	HIC6	180245207	180259722	+	2791	-	- && Q84UI5.1 RecName: Full=Mitogen-activated protein kinase 1; Short=MAP kinase 1; AltName: Full=MAP kinase 6; AltName: Full=OsMAPK6; AltName: Full=OsSIPK && PF00069:Protein kinase domain	Pkinase
AC06G104350	0	0	0	7.073423991	12.32676814	6.442569009	0	8.614253713	-5.645588593	0.000760675	0.021476211	AC06G104350	HIC6	179923202	179923681	-	450	-	- && - && -	-
AC06G081480	234.1383392	741.4046903	255.9359365	35.36711996	32.04959716	148.1790872	410.4929886	71.86526811	2.514142008	0.000763879	0.021541568	AC06G081480	HIC6	148635984	148637808	-	475	-	- && - && -	-
AC06G081610	3.455916445	6.511709952	11.08383977	51.28232393	43.14368849	18.25394553	7.017155388	37.55998598	-2.434715388	0.0007652	0.021553729	AC06G081610	HIC6	148798277	148817725	-	4628	-	- && O80560.2 RecName: Full=Type I inositol polyphosphate 5-phosphatase 12; Short=At5PTase12 && -	-
AC13G008820	120.0930965	132.0946876	127.9679682	228.1179237	214.4857656	214.7523003	126.7185841	219.1186632	-0.791116654	0.000767083	0.021573815	AC13G008820	HIC13	11117512	11122420	+	2744	-	- && P81898.2 RecName: Full=Peptide-N4-(N-acetyl-beta-glucosaminyl)asparagine amidase A; Short=PNGase A; AltName: Full=Glycopeptide N-glycosidase; AltName: Full=N-glycanase; Contains: RecName: Full=Peptide-N4-(N-acetyl-beta-glucosaminyl)asparagine amidase	-
AC05G093350	1.727958223	0	1.007621797	12.37849198	7.396060883	34.36036805	0.911860007	18.04497364	-4.290761558	0.000767694	0.021573815	AC05G093350	HIC5	172012978	172016941	+	2611	-	- && Q9SUP7.1 RecName: Full=High mobility group B protein 6; AltName: Full=Nucleosome/chromatin assembly factor group D 06; Short=Nucleosome/chromatin assembly factor group D 6; AltName: Full=WRKY transcription factor 53; Short=AtWRKY53; Short=WRKY DNA-bi	HMG_box
AC14G059310	751.6618268	492.0992235	483.6584626	1012.383809	1204.325247	1253.079672	575.8065043	1156.596243	-1.005612629	0.00076871	0.021577312	AC14G059310	HIC14	94400264	94405696	+	2066	-	- && P92980.2 RecName: Full=5'-adenylylsulfate reductase 3, chloroplastic; AltName: Full=3'-phosphoadenosine-5'-phosphosulfate reductase homolog 26; Short=PAPS reductase homolog 26; Short=Prh-26; AltName: Full=Adenosine 5'-phosphosulfate 5'-adenylylsulfat	-
novel.2669	315.3523756	175.8161687	305.3094045	133.5108778	60.40116388	88.04844313	265.4926496	93.98682828	1.493383688	0.000771826	0.021639709	-	HIC6	111250525	111253084	+	2135	-	- && Q9LZS0.1 RecName: Full=Trihelix transcription factor PTL; AltName: Full=Trihelix DNA-binding protein PETAL LOSS && -	-
AC10G018340	131.3248249	83.7219851	112.8536413	251.9907297	210.7877352	607.7490099	109.3001504	356.8424916	-1.706804785	0.000775733	0.021724114	AC10G018340	HIC10	22695179	22703477	+	2316	-	- && Q653F4.1 RecName: Full=Probable glucuronosyltransferase Os06g0687900 && PF03360:Glycosyltransferase family 43	-
AC01G059270	456.1809707	502.3319106	538.0700396	731.2152051	936.8343786	1016.852142	498.8609737	894.9672419	-0.842940825	0.00077897	0.021789585	AC01G059270	HIC1	110731558	110736754	-	2232	-	- && Q9C801.1 RecName: Full=Protein MOS2 && PF12656:DExH-box splicing factor binding site	-
AC10G098460	83.80597379	93.02442789	73.55639119	257.2957977	124.5003582	389.7754251	83.46226429	257.190527	-1.624251932	0.000782792	0.021847859	AC10G098460	HIC10	160452871	160455832	+	838	-	- && Q8GX93.2 RecName: Full=Chloride channel protein CLC-e; Short=AtCLC-e; AltName: Full=CBS domain-containing protein CBSCLC3 && -	-
AC01G004280	74.30220357	75.34978659	178.3490581	21.22027197	41.91101167	11.81137652	109.3336827	24.98088672	2.137162594	0.000782858	0.021847859	AC01G004280	HIC1	6957471	6961021	-	1383	-	- && Q8GT20.1 RecName: Full=Benzyl alcohol O-benzoyltransferase; AltName: Full=Benzoyl coenzyme A:benzyl alcohol benzoyl transferase && PF02458:Transferase family	-
AC08G055010	1.727958223	1.860488558	2.015243594	18.56773798	13.55944495	12.88513802	1.867896791	15.00410698	-3.014773345	0.000785875	0.021906831	AC08G055010	HIC8	72250587	72253728	-	2526	-	- && Q8S9J6.1 RecName: Full=Aspartyl protease family protein At5g10770; Flags: Precursor && PF14541:Xylanase inhibitor C-terminal|PF14543:Xylanase inhibitor N-terminal	-
AC15G001430	336.9518534	377.6791772	546.131014	130.8583438	61.63384069	8.590092012	420.2540149	67.02742551	2.645288008	0.000797922	0.02219406	AC15G001430	HIC15	1830433	1832795	-	978	-	- && Q8GY61.1 RecName: Full=Transcription factor bHLH63; AltName: Full=Basic helix-loop-helix protein 63; Short=AtbHLH63; Short=bHLH 63; AltName: Full=Protein CRYPTOCHROME INTERACTING BASIC-HELIX-LOOP-HELIX 1; AltName: Full=Transcription factor EN 84; Alt	HLH
AC13G010940	8.639791113	16.74439702	16.12194875	22.98862797	114.6389437	76.23706661	13.83537896	71.28821276	-2.364134887	0.000798969	0.02219406	AC13G010940	HIC13	13789500	13796846	-	2108	-	- && Q501D5.1 RecName: Full=Mini-chromosome maintenance complex-binding protein; Short=MCM-BP; Short=MCM-binding protein; AltName: Full=Protein E2F TARGET GENE 1 && PF09739:Mini-chromosome maintenance replisome factor	-
AC06G088160	2.591937334	2.790732837	3.022865391	9.725957988	17.25747539	45.09798306	2.801845187	24.02713882	-3.099710774	0.000799669	0.02219406	AC06G088160	HIC6	158547745	158548445	-	525	-	- && - && -	-
AC13G008350	6.91183289	5.581465673	22.16767954	96.37540188	80.1239929	26.84403754	11.55365937	67.78114411	-2.562469915	0.000799844	0.02219406	AC13G008350	HIC13	10508600	10514881	+	4037	-	- && O22397.2 RecName: Full=Potassium transporter 1; Short=AtKT1; Short=AtKUP1; Short=AtPOT1 && PF02705:K+ potassium transporter	K_trans
AC15G088060	2064.046097	1820.488054	2025.319812	1258.185292	1010.794987	1274.554902	1969.951321	1181.178394	0.737531229	0.000800997	0.022200617	AC15G088060	HIC15	156796077	156800244	-	1613	-	- && Q9LEX0.1 RecName: Full=F-box protein PP2-A13; AltName: Full=Protein PHLOEM PROTEIN 2-LIKE A13; Short=AtPP2-A13; AltName: Full=SKP1-interacting partner 9 && -	-
AC16G010060	111.4533054	113.489802	168.2728401	404.9535235	356.2435992	210.4572543	131.0719825	323.8847923	-1.306610575	0.000802613	0.022219991	AC16G010060	HIC16	11401473	11402222	-	669	-	- && Q9FMX2.1 RecName: Full=Transcription factor TCP7 && PF03634:TCP family transcription factor	TCP
AC12G039120	88.12586935	27.90732837	450.4069433	14.14684798	35.7476276	10.73761502	188.8133803	20.21069687	3.229353049	0.000807419	0.022327527	AC12G039120	HIC12	49709084	49709623	+	450	-	- && Q8LDC8.2 RecName: Full=Ethylene-responsive transcription factor 1B; Short=AtERF1B; AltName: Full=Ethylene-responsive element-binding factor 1B; Short=EREBP-1B && PF00847:AP2 domain	AP2
AC06G106490	330.0400205	342.3298946	325.4618405	182.1406678	136.8271263	207.2359698	332.6105852	175.4012546	0.921172023	0.000808859	0.02234186	AC06G106490	HIC6	182696235	182700632	+	2392	-	- && Q2MHE4.1 RecName: Full=Serine/threonine-protein kinase HT1; AltName: Full=High leaf temperature protein 1 && PF07714:Protein tyrosine kinase	Pkinase_Tyr
AC02G019700	50.11078845	45.58196966	69.525904	129.0899878	108.4755596	259.8502834	55.07288737	165.8052769	-1.591664356	0.000811485	0.02238886	AC02G019700	HIC2	25164705	25169857	+	2222	-	- && - && PF04859:Plant protein of unknown function (DUF641)	-
AC08G029070	42.33497645	68.83807664	59.44968603	144.1210138	112.1735901	444.5372616	56.87424637	233.6106218	-2.038968996	0.000814068	0.022434557	AC08G029070	HIC8	36336060	36349014	-	3468	-	- && Q9C8M9.1 RecName: Full=Protein STRUBBELIG-RECEPTOR FAMILY 6; AltName: Full=Leucine-rich repeat receptor kinase-like protein SRF6; Flags: Precursor && PF13855:Leucine rich repeat|PF08263:Leucine rich repeat N-terminal domain|PF00069:Protein kinase dom	Pkinase
AC05G078240	1891.250275	1838.162695	1583.981465	825.822251	507.8628473	1039.401133	1771.131478	791.0287439	1.16245521	0.000815276	0.022442316	AC05G078240	HIC5	153617668	153629183	+	1919	-	- && B9I2J6.2 RecName: Full=L-Ala-D/L-amino acid epimerase; AltName: Full=L-Ala-D/L-Xxx epimerase && PF13378:Enolase C-terminal domain-like|PF02746:Mandelate racemase / muconate lactonizing enzyme, N-terminal domain	MR_MLE_N
AC01G057640	56.15864223	60.46587813	32.24389751	114.9431399	425.2735008	115.9662422	49.62280595	218.7276276	-2.137068893	0.000817596	0.022468527	AC01G057640	HIC1	108328540	108357719	+	3807	-	- && - && PF02037:SAP domain	SAP
AC08G009200	43.19895556	13.95366418	28.21341032	83.99690989	234.2085946	74.08954361	28.45534335	130.765016	-2.195971779	0.000818765	0.022468527	AC08G009200	HIC8	11687480	11691498	+	2775	-	- && Q8W0Y9.1 RecName: Full=Kinesin-like protein KIN-14U && -	-
AC16G031360	3619.208497	3432.601389	3515.59245	7351.940061	5604.981473	13452.08409	3522.467445	8803.001875	-1.321420395	0.000819078	0.022468527	AC16G031360	HIC16	42617847	42619079	-	705	-	- && O03982.1 RecName: Full=Heavy metal-associated isoprenylated plant protein 39; Short=AtHIP39; Flags: Precursor && PF00403:Heavy-metal-associated domain	HMA
AC13G011720	5144.995608	3769.349818	4624.984049	2892.146234	1867.505373	2043.368137	4513.109825	2267.673248	0.992653118	0.000819938	0.022468527	AC13G011720	HIC13	14648299	14653729	+	2069	-	- && Q43054.1 RecName: Full=Trans-cinnamate 4-monooxygenase; AltName: Full=Cinnamic acid 4-hydroxylase; Short=C4H; Short=CA4H; AltName: Full=Cytochrome P450 73; AltName: Full=Cytochrome P450C4H [Populus sieboldii x Populus grandidentata] && PF00067:Cytoch	p450
AC07G082310	44.92691379	61.3961224	130.9908336	386.3857855	108.4755596	871.8943392	79.10462327	455.5852281	-2.527286734	0.000823753	0.022547559	AC07G082310	HIC7	145939370	145941160	-	1761	-	- && Q7FAZ2.1 RecName: Full=G-type lectin S-receptor-like serine/threonine-protein kinase LECRK2; Short=OsLecRK2; Flags: Precursor && PF00069:Protein kinase domain	Pkinase
AC03G029330	1355.583226	999.0823555	866.5547455	372.2389375	409.2487022	638.8880934	1073.740109	473.4585777	1.181710111	0.000843512	0.023041869	AC03G029330	HIC3	39869811	39889717	+	4137	-	- && A8MR21.1 RecName: Full=Type I inositol polyphosphate 5-phosphatase 10; Short=At5PTase10 && PF04873:Ethylene insensitive 3	EIN3
AC12G034900	1.727958223	0	3.022865391	10.61013599	4.930707256	106.3023887	1.583607871	40.61441063	-4.69188494	0.000843714	0.023041869	AC12G034900	HIC12	43733661	43737891	-	3000	-	- && Q9M0G7.1 RecName: Full=MDIS1-interacting receptor like kinase 1; Short=AtMIK1; AltName: Full=Leucine-rich repeat receptor-like protein kinase PXL2; AltName: Full=Protein PHLOEM INTERCALATED WITH XYLEM-LIKE 2; Flags: Precursor && PF00069:Protein kinas	Pkinase
AC02G029430	85.53393201	39.07025971	24.18292313	164.4571078	463.486482	115.9662422	49.59570495	247.969944	-2.318341757	0.000850532	0.023162652	AC02G029430	HIC2	36790731	36796040	-	3026	-	- && Q0WRY5.1 RecName: Full=Serine/threonine-protein kinase CDL1; AltName: Full=Protein CDG1-like 1 && -	-
AC14G113860	53.5667049	24.18635125	44.33535907	104.3330039	118.3369741	98.78605814	40.69613841	107.152012	-1.394606478	0.000850622	0.023162652	AC14G113860	HIC14	201762468	201764115	-	693	-	- && - && PF08507:COPI associated protein	-
AC15G079880	140.8285951	244.6542453	148.1204042	398.7642775	375.9664282	370.447718	177.8677482	381.7261413	-1.101944201	0.000851006	0.023162652	AC15G079880	HIC15	142320943	142326935	-	2780	-	- && O82627.1 RecName: Full=Granule-bound starch synthase 1, chloroplastic/amyloplastic; AltName: Full=Granule-bound starch synthase I; Short=GBSS-I; Flags: Precursor && PF00534:Glycosyl transferases group 1|PF08323:Starch synthase catalytic domain	Glycos_transf_1
AC02G045860	224.6345689	187.9093443	337.553302	786.034241	385.8278427	1088.794163	250.0324051	753.5520821	-1.592320504	0.000852243	0.023170294	AC02G045860	HIC2	56921744	56925240	-	1955	-	- && Q0WVV6.1 RecName: Full=Calmodulin-binding protein 60 D && PF07887:Calmodulin binding protein-like	-
AC13G011520	8.639791113	2.790732837	10.07621797	22.98862797	33.28227397	50.46679057	7.168913973	35.57923084	-2.311378083	0.000871439	0.023665616	AC13G011520	HIC13	14397928	14403768	-	3939	-	- && Q9LY03.1 RecName: Full=Probable LRR receptor-like serine/threonine-protein kinase IRK; AltName: Full=Inflorescence and root apices receptor-like kinase; Flags: Precursor && PF13855:Leucine rich repeat|PF08263:Leucine rich repeat N-terminal domain|PF0	Pkinase_Tyr
AC08G127790	1220.802484	1442.808877	1224.260483	800.181089	839.4529103	676.469746	1295.957281	772.0345817	0.747400942	0.00087698	0.023789426	AC08G127790	HIC8	200235871	200244308	-	2887	-	- && Q9SX65.1 RecName: Full=1,4-dihydroxy-2-naphthoyl-CoA thioesterase 1; Short=AtDHNAT1; Short=DHNA-CoA thioesterase 1 && PF03061:Thioesterase superfamily	4HBT
AC12G085510	0	0	0	22.10444997	3.698030442	6.442569009	0	10.74834981	-5.979951525	0.000883633	0.023939454	AC12G085510	HIC12	130063943	130072785	-	893	-	- && - && -	-
AC12G096550	7.775812001	12.09317563	12.09146156	27.40951797	29.58424353	155.6954177	10.65348306	70.89639307	-2.736467964	0.000884487	0.023939454	AC12G096550	HIC12	148303583	148305815	-	1377	-	- && Q9ZVP8.2 RecName: Full=NAC domain-containing protein 35; Short=ANAC035; AltName: Full=Protein LONG VEGETATIVE PHASE 1; Short=AtLOV1 && PF02365:No apical meristem (NAM) protein	NAM
AC09G005030	4714.73401	4654.942371	8187.934723	13546.49112	11295.01765	40938.23101	5852.537035	21926.57992	-1.905563767	0.000892823	0.024119398	AC09G005030	HIC9	6053490	6063605	+	2472	-	- && Q944C1.2 RecName: Full=Phosphoinositide phospholipase C 4; AltName: Full=Phosphoinositide phospholipase PLC4; Short=AtPLC4; Short=PI-PLC4 && PF00168:C2 domain|PF09279:Phosphoinositide-specific phospholipase C, efhand-like|PF00387:Phosphatidylinositol	PI-PLC-X
AC14G026280	60.47853779	78.14051942	118.8993721	326.2616816	114.6389437	922.3611298	85.83947642	454.420585	-2.405224489	0.000893127	0.024119398	AC14G026280	HIC14	35785680	35802336	+	3094	-	- && Q0D5P3.1 RecName: Full=Formin-like protein 11; AltName: Full=OsFH11; Flags: Precursor && -	-
AC06G017030	1628.600625	2176.771613	2278.232883	3334.235234	3948.263835	6023.802024	2027.868373	4435.433697	-1.129137297	0.000896702	0.02418899	AC06G017030	HIC6	26987165	26991366	+	1493	-	- && Q9ZQH1.2 RecName: Full=Probable calcium-binding protein CML48; AltName: Full=Calmodulin-like protein 48 && PF13405:EF-hand domain	-
AC12G009740	1066.150223	976.7564928	1161.787932	1652.52868	2025.288005	2983.983213	1068.231549	2220.599966	-1.055664962	0.00090124	0.02427952	AC12G009740	HIC12	11556833	11566107	-	1986	-	- && O48832.1 RecName: Full=Protein EARLY-RESPONSIVE TO DEHYDRATION 7, chloroplastic; Flags: Precursor && PF06911:Senescence-associated protein	-
AC15G093350	0	0	0	8.841779989	4.930707256	11.81137652	0	8.527954587	-5.639889373	0.000902063	0.02427952	AC15G093350	HIC15	165445337	165446197	+	828	-	- && Q9FHM9.1 RecName: Full=Protein EXORDIUM-like 3; Flags: Precursor && PF04674:Phosphate-induced protein 1 conserved region	-
AC05G096790	1291.648771	2963.758272	1922.542389	648.9866512	41.91101167	88.04844313	2059.316478	259.648702	2.986198815	0.000907564	0.024400483	AC05G096790	HIC5	176045509	176047875	+	2202	-	- && Q9SQ80.1 RecName: Full=Gibberellin 2-beta-dioxygenase 1; AltName: Full=GA 2-oxidase 1; AltName: Full=Gibberellin 2-beta-hydroxylase 1; AltName: Full=Gibberellin 2-oxidase 1; AltName: Full=Protein SLENDER && PF14226:non-haem dioxygenase in morphine sy	2OG-FeII_Oxy
AC08G110020	16.41560311	20.46537413	12.09146156	41.55636595	91.21808423	42.95046006	16.32414627	58.57497008	-1.834940051	0.000908934	0.024410222	AC08G110020	HIC8	175096128	175101081	+	2472	-	- && Q9LEW0.1 RecName: Full=Ubiquitin carboxyl-terminal hydrolase 22; AltName: Full=Deubiquitinating enzyme 22; Short=AtUBP22; AltName: Full=Ubiquitin thioesterase 22; AltName: Full=Ubiquitin-specific-processing protease 22 && PF00443:Ubiquitin carboxyl-t	UCH
AC12G024840	38.87906001	13.95366418	11.08383977	95.49122388	178.738138	49.39302907	21.30552132	107.8741303	-2.33287421	0.000913834	0.024490022	AC12G024840	HIC12	30669436	30677849	-	2397	-	- && - && -	-
AC13G104650	1340.895581	1826.999764	1426.792465	3086.665394	3054.573145	2331.13622	1531.562603	2824.12492	-0.882833762	0.000913928	0.024490022	AC13G104650	HIC13	183044511	183060028	-	4597	-	- && Q09818.1 RecName: Full=Putative general negative regulator of transcription C16C9.04c && PF14570:RING/Ubox like zinc-binding domain	-
AC10G009700	19.00754045	6.511709952	65.49541681	141.4684798	81.35666972	569.0935958	30.3382224	263.9729151	-3.124022596	0.000915582	0.024503966	AC10G009700	HIC10	12026437	12032528	+	861	-	- && Q9FJ62.1 RecName: Full=Glycerophosphodiester phosphodiesterase GDPDL4; AltName: Full=Glycerophosphodiester phosphodiesterase-like 4; Short=ATGDPDL4; AltName: Full=Glycerophosphodiesterase-like 1; AltName: Full=Protein SHV3-LIKE 1; Flags: Precursor &&	-
AC12G017340	32.83120623	54.88441245	105.8002887	205.1292957	147.9212177	380.1115715	64.50530246	244.3873616	-1.924416582	0.000917457	0.024503966	AC12G017340	HIC12	21290751	21291482	+	654	-	- && - && PF01494:FAD binding domain	FAD_binding_3
AC04G099190	153.7882818	226.979604	191.4481414	86.64944389	102.3121756	96.63853514	190.7386758	95.20005153	1.004154242	0.000917483	0.024503966	AC04G099190	HIC4	176528759	176540120	-	3385	-	- && Q39017.2 RecName: Full=Diacylglycerol kinase 1; Short=AtDGK1; Short=DAG kinase 1; AltName: Full=Diglyceride kinase 1; Short=DGK 1 && PF00130:Phorbol esters/diacylglycerol binding domain (C1 domain)|PF00781:Diacylglycerol kinase catalytic domain|PF006	C1_1
AC03G012570	2176.363381	3741.44249	3700.994861	5975.274916	6416.082816	8020.998416	3206.26691	6804.118716	-1.085565794	0.000924946	0.024676092	AC03G012570	HIC3	17712630	17714900	-	1187	-	- && Q9ZU95.1 RecName: Full=Nudix hydrolase 17, mitochondrial; Short=AtNUDT17; Flags: Precursor && PF00293:NUDIX domain	NUDIX
AC11G055280	762.0295761	1270.713685	990.4922265	498.6763914	546.0758286	350.0462495	1007.745163	464.9328231	1.116121443	0.000929226	0.024763001	AC11G055280	HIC11	100064838	100072537	-	4755	-	- && Q9XIN0.1 RecName: Full=Transcription factor LHW; AltName: Full=BHLH transcription factor delta; Short=bHLH delta; AltName: Full=Basic helix-loop-helix protein 156; Short=AtbHLH156; Short=bHLH 156; AltName: Full=Protein LONESOME HIGHWAY; AltName: Full	-
AC12G015590	824.2360721	1082.804341	1003.59131	449.1624234	129.4310655	75.16330511	970.2105742	217.9189313	2.152574684	0.000939071	0.024997871	AC12G015590	HIC12	19373944	19376951	+	2424	-	- && - && -	-
AC15G111270	73.43822446	180.4673901	279.1112378	664.0176772	341.4514774	1457.094358	177.6722841	820.8545041	-2.20870763	0.00094259	0.025064008	AC15G111270	HIC15	188000599	188001726	-	955	-	- && Q9SPK4.1 RecName: Full=Phosphoenolpyruvate carboxylase kinase 1; Short=AtPPCK1 && PF00069:Protein kinase domain	Pkinase
AC10G090880	13.82366578	53.0239239	58.44206423	8.841779989	7.396060883	6.442569009	41.76321797	7.560136627	2.458069748	0.000944503	0.025087331	AC10G090880	HIC10	150171103	150174957	+	1216	-	- && Q9SE93.1 RecName: Full=Polyneuridine-aldehyde esterase; AltName: Full=Polyneuridine aldehyde esterase; Flags: Precursor && PF12697:Alpha/beta hydrolase family	-
AC12G046800	190.0754045	186.9791001	125.9527246	81.3443759	86.28737697	69.7944976	167.6690764	79.14208349	1.084825777	0.000948196	0.025157829	AC12G046800	HIC12	60737469	60742679	+	1330	-	- && P81760.2 RecName: Full=Thylakoid lumenal 17.4 kDa protein, chloroplastic; AltName: Full=P17.4; Flags: Precursor && PF13599:Pentapeptide repeats (9 copies)	-
AC09G018000	457.0449499	510.7041091	507.8413857	937.2286788	708.789168	872.9681007	491.8634816	839.6619825	-0.772414133	0.000950615	0.025175339	AC09G018000	HIC9	23139021	23145860	+	2714	-	- && P35614.1 RecName: Full=Eukaryotic peptide chain release factor subunit 1-3; Short=Eukaryotic release factor 1-3; Short=eRF1-3; AltName: Full=Omnipotent suppressor protein 1 homolog 3; Short=SUP1 homolog 3 && PF03465:eRF1 domain 3|PF03463:eRF1 domain	-
AC14G002790	3872.354377	3801.908368	3649.606149	2655.186531	1955.025427	2048.736945	3774.622964	2219.649634	0.765700817	0.000950934	0.025175339	AC14G002790	HIC14	3931375	3958038	-	5988	-	- && Q94A41.1 RecName: Full=Alpha-amylase 3, chloroplastic; Short=AtAMY3; AltName: Full=1,4-alpha-D-glucan glucanohydrolase; Flags: Precursor && PF07821:Alpha-amylase C-terminal beta-sheet domain|PF00128:Alpha amylase, catalytic domain	-
AC07G060850	1.727958223	0	0	17.68355998	62.86651751	2.147523003	0.575986074	27.56586683	-5.516702986	0.000955474	0.025267908	AC07G060850	HIC7	116150107	116155533	-	3079	-	- && Q9SS87.1 RecName: Full=Protein SIEVE ELEMENT OCCLUSION B; Short=AtSEOb; AltName: Full=Protein SIEVE ELEMENT OCCLUSION-RELATED 1; Short=AtSEOR1 && -	-
AC04G012460	6037.486029	9354.536468	11784.13692	19874.55306	17409.09464	42540.28317	9058.719805	26607.97696	-1.554496695	0.000969443	0.02559102	AC04G012460	HIC4	16516511	16532015	-	4728	-	- && Q8VYI1.1 RecName: Full=Sphinganine C4-monooxygenase 1; AltName: Full=Sphingoid C4-hydroxylase 1; AltName: Full=Sphingoid base hydroxylase 1 && PF04116:Fatty acid hydroxylase superfamily	-
AC12G030040	81.21403646	284.6547493	449.3993215	1398.769594	366.1050137	4196.259948	271.7560358	1987.044852	-2.870588008	0.000970255	0.02559102	AC12G030040	HIC12	37566531	37570085	-	1977	-	- && Q9MB95.1 RecName: Full=1-aminocyclopropane-1-carboxylate synthase 1; Short=ACC synthase 1; AltName: Full=S-adenosyl-L-methionine methylthioadenosine-lyase && PF00155:Aminotransferase class I and II	Aminotran_1_2
AC07G068460	394.8384538	460.470918	652.9389245	969.9432648	972.5820062	1851.164829	502.7494321	1264.563367	-1.331006874	0.000970861	0.02559102	AC07G068460	HIC7	127476582	127480097	-	1219	-	- && Q9LT67.1 RecName: Full=Transcription factor bHLH113; AltName: Full=Basic helix-loop-helix protein 113; Short=AtbHLH113; Short=bHLH 113; AltName: Full=Transcription factor EN 61; AltName: Full=bHLH transcription factor bHLH113 && -	-
AC13G104600	244.5060885	458.6104295	341.5837892	175.9514218	126.9657118	77.31082811	348.2334357	126.7426539	1.456014742	0.000980259	0.025810647	AC13G104600	HIC13	182997663	183000592	-	1389	-	- && Q8LE43.2 RecName: Full=Dof zinc finger protein DOF2.1; Short=AtDOF2.1 && PF02701:Dof domain, zinc finger	zf-Dof
AC11G051240	368.9190805	347.9113603	371.8124431	167.9938198	178.738138	241.5963378	362.8809613	196.1094319	0.888444922	0.000981814	0.025823528	AC11G051240	HIC11	94915109	94916200	-	483	-	- && Q8VYF7.1 RecName: Full=Single-stranded DNA-binding protein WHY2, mitochondrial; AltName: Full=Protein WHIRLY 2; Short=AtWHY2; Flags: Precursor && PF08536:Whirly transcription factor	-
AC02G042910	59.61455868	56.74490101	52.39633345	24.75698397	18.49015221	24.69651454	56.25193105	22.64788357	1.305765197	0.00098579	0.025899975	AC02G042910	HIC2	53470790	53475213	-	1688	-	- && - && PF12906:RING-variant domain|PF12428:Protein of unknown function (DUF3675)	-
novel.813	99.35759779	58.60538957	93.70882713	164.4571078	176.2727844	225.4899153	83.89060483	188.7399358	-1.169200478	0.000987681	0.02592115	-	HIC12	158073983	158076683	-	1364	-	- && - && -	-
AC12G010150	58.75057957	33.48879404	36.27438469	11.49431399	0	3.221284505	42.83791943	4.905199497	3.073582736	0.000988736	0.02592115	AC12G010150	HIC12	12155055	12156512	-	1356	-	- && - && -	-
novel.247	233.27436	130.234199	244.8520967	64.54499392	8.628737697	4.295046006	202.7868853	25.82292587	2.961220476	0.000993543	0.02601902	-	HIC10	39342308	39344380	+	1362	-	- && Q42381.1 RecName: Full=Probable N-acetyltransferase HLS1; AltName: Full=Protein CONSTITUTIVE PHOTOMORPHOGENIC 3; AltName: Full=Protein HOOKLESS 1; AltName: Full=Protein UNUSUAL SUGAR RESPONSE 2 && PF00583:Acetyltransferase (GNAT) family	Acetyltransf_1
AC11G055940	63.07047512	99.53613784	242.8368531	1129.979483	199.6936438	792.4359881	135.147822	707.3697048	-2.389239908	0.000994875	0.026025765	AC11G055940	HIC11	100787591	100791646	-	1298	-	- && Q9FMR3.1 RecName: Full=NAC domain-containing protein 90; Short=ANAC090 && PF02365:No apical meristem (NAM) protein	NAM
AC12G018470	369.7830596	382.3303986	410.1020714	255.5274417	214.4857656	225.4899153	387.4051765	231.8343742	0.738745407	0.001001211	0.026163252	AC12G018470	HIC12	22646952	22654557	+	2314	-	- && Q9M117.2 RecName: Full=Actin-related protein 2/3 complex subunit 5A; AltName: Full=Actin-related protein C5A; AltName: Full=Arp2/3 complex 16 kDa subunit; Short=p16-ARC; AltName: Full=Protein CROOKED && PF03634:TCP family transcription factor	TCP
novel.1095	12.09570756	127.4434662	136.0289426	18.56773798	6.163384069	2.147523003	91.85603879	8.95954835	3.340184283	0.001007086	0.026288411	-	HIC14	19759007	19761541	+	863	-	- && - && -	-
AC06G097480	95.03770224	63.25661096	43.32773727	113.1747839	294.6097585	242.6700993	67.20735016	216.8182139	-1.685999327	0.001010706	0.026354501	AC06G097480	HIC6	171171198	171173137	+	1218	-	- && Q8H124.1 RecName: Full=Uncharacterized protein At2g34460, chloroplastic; Flags: Precursor && PF13460:NAD(P)H-binding	-
AC02G048040	63.07047512	53.95416817	62.47255142	107.8697159	205.8570279	124.5563342	59.83239824	146.0943593	-1.284314271	0.001012011	0.026360167	AC02G048040	HIC2	59701104	59702337	-	1074	-	- && - && PF08241:Methyltransferase domain	Methyltransf_11
AC07G005030	14.68764489	7.441954231	3.022865391	17.68355998	189.8322293	35.43412955	8.384154838	80.98330629	-3.261169892	0.001013221	0.026363338	AC07G005030	HIC7	7583674	7588482	-	2835	-	- && Q9C5D3.1 RecName: Full=Heavy metal-associated isoprenylated plant protein 7; Short=AtHIP07; AltName: Full=Farnesylated protein 3; Short=AtFP3; Flags: Precursor && PF00403:Heavy-metal-associated domain	HMA
AC02G069650	247.0980258	236.2820468	312.3627571	150.3102598	150.3865713	132.0726647	265.2476099	144.2564986	0.877939863	0.001019355	0.026494486	AC02G069650	HIC2	88682398	88694627	+	2470	-	- && Q8GUH2.1 RecName: Full=Uncharacterized protein At1g01500 && -	-
AC06G094020	21.59947778	29.76781692	20.15243594	228.1179237	66.56454795	47.24550607	23.83991022	113.9759926	-2.260268232	0.001020669	0.026500211	AC06G094020	HIC6	166527067	166532406	-	2373	-	- && Q6Z746.1 RecName: Full=Microtubule-associated protein 70-2; Short=AtMAP70-2; AltName: Full=70 kDa microtubule-associated protein 2 && PF07058:Microtubule-associated protein 70	-
AC10G002680	1811.764196	1723.742649	1911.458549	989.3951807	1146.389437	1241.268296	1815.655131	1125.684304	0.689998805	0.00102271	0.026524771	AC10G002680	HIC10	3394882	3403822	-	3238	-	- && Q9SUM4.1 RecName: Full=VIN3-like protein 2; AltName: Full=Vernalization5/VIN3-like protein 1 && PF07227:PHD - plant homeodomain finger protein	-
AC14G105980	136.5086996	53.0239239	111.8460195	30.06205196	25.88621309	39.72917556	100.4595476	31.8924802	1.65436741	0.001024645	0.026546521	AC14G105980	HIC14	189776866	189778746	+	1098	-	- && - && -	-
AC02G130850	73.43822446	57.67514529	36.27438469	20.33609397	6.163384069	3.221284505	55.79591815	9.906920849	2.467161931	0.001036169	0.026816419	AC02G130850	HIC2	201058013	201060308	-	1685	-	- && Q9LT67.1 RecName: Full=Transcription factor bHLH113; AltName: Full=Basic helix-loop-helix protein 113; Short=AtbHLH113; Short=bHLH 113; AltName: Full=Transcription factor EN 61; AltName: Full=bHLH transcription factor bHLH113 && -	-
AC13G019400	17.27958223	2.790732837	6.045730782	107.8697159	38.21298123	31.13908354	8.705348615	59.07392688	-2.757413333	0.0010387	0.026853219	AC13G019400	HIC13	25119110	25128283	+	4258	-	- && F4IL57.1 RecName: Full=Kinesin-like protein KIN-14I && PF00225:Kinesin motor domain|PF00307:Calponin homology (CH) domain	Kinesin
AC08G024910	247.9620049	333.9576961	341.5837892	152.9627938	80.1239929	155.6954177	307.8344967	129.5940681	1.244541831	0.001044129	0.02692991	AC08G024910	HIC8	31430907	31443653	-	3228	-	- && Q9FKI0.1 RecName: Full=Fimbrin-5; Short=AtFIM5; AltName: Full=Fimbrin-like protein 2; AltName: Full=Fimbrin5 && PF00307:Calponin homology (CH) domain	CH
AC05G072410	74.30220357	47.44245822	75.57163478	12.37849198	30.81692035	9.663853514	65.77209886	17.61975528	1.917981492	0.001044751	0.02692991	AC05G072410	HIC5	146152847	146153854	+	978	-	- && O65665.1 RecName: Full=Ethylene-responsive transcription factor ERF060 && PF00847:AP2 domain	AP2
AC14G094600	3.455916445	0.930244279	3.022865391	1.768355998	30.81692035	102.0073426	2.469675372	44.86420633	-4.180276053	0.001045001	0.02692991	AC14G094600	HIC14	170141206	170144524	-	996	-	- && Q852M0.1 RecName: Full=Glutamate dehydrogenase 1, mitochondrial; Short=OsGDH1; Flags: Precursor >A2XMV1.2 RecName: Full=Glutamate dehydrogenase 1, mitochondrial; Short=OsGDH1; Flags: Precursor && PF00208:Glutamate/Leucine/Phenylalanine/Valine dehydro	-
novel.3323	507.1557383	649.3105066	529.0014435	970.8274428	1477.9795	937.3937908	561.8225628	1128.733578	-1.006066082	0.001048662	0.026995536	-	HIC8	152424284	152426879	-	2042	-	- && O49508.1 RecName: Full=F-box protein At4g18380 && -	-
AC09G005500	2836.443422	4397.264706	4740.860555	9255.575292	6768.628385	18304.41232	3991.522895	11442.872	-1.51947292	0.001052005	0.027052835	AC09G005500	HIC9	6700005	6709784	+	1606	-	- && O80871.1 RecName: Full=Probable protein phosphatase 2C 25; Short=AtPP2C25; AltName: Full=Protein phosphatase AP2C1 && PF00481:Protein phosphatase 2C	PP2C
AC07G068030	730.062349	1037.222371	1876.191786	2792.23412	2732.844496	7830.942631	1214.492169	4452.007082	-1.874214485	0.001053969	0.027060168	AC07G068030	HIC7	126922809	126928245	+	2061	-	- && Q55DL2.1 RecName: Full=Histidine protein methyltransferase 1 homolog; AltName: Full=Protein METTL18 homolog && -	-
AC08G029830	110.5893262	110.6990692	122.9298592	239.6122377	178.738138	326.4234965	114.7394182	248.2579574	-1.11475576	0.001054524	0.027060168	AC08G029830	HIC8	37653015	37670170	+	2426	-	- && Q9M1S3.1 RecName: Full=Probable RNA-binding protein ARP1; AltName: Full=ABA-regulated RNA-binding protein 1 && PF00076:RNA recognition motif. (a.k.a. RRM, RBD, or RNP domain)	RRM_1
AC02G128510	203.0350911	310.7015891	253.9206929	116.7114959	61.63384069	128.8513802	255.885791	102.3989056	1.317609286	0.001067857	0.027373301	AC02G128510	HIC2	197196735	197197632	+	800	-	- && Q9SZE8.1 RecName: Full=LOB domain-containing protein 39; AltName: Full=ASYMMETRIC LEAVES 2-like protein 41; Short=AS2-like protein 41 && PF03195:Protein of unknown function DUF260	-
novel.1403	0	0	1.007621797	8.841779989	8.628737697	13.95889952	0.335873932	10.4764724	-4.971211377	0.001070374	0.027408813	-	HIC15	28407974	28408641	-	580	-	- && O65718.1 RecName: Full=Cyclic nucleotide-gated ion channel 2; Short=AtCNGC2; AltName: Full=Cyclic nucleotide- and calmodulin-regulated ion channel 2; AltName: Full=Protein DEFENSE NO DEATH 1 && -	-
AC04G098580	1178.467508	1711.649473	2364.888358	3290.910512	3891.560701	4478.659223	1751.668446	3887.043479	-1.150053388	0.001073722	0.027465509	AC04G098580	HIC4	175666961	175673866	+	975	-	- && Q9ZQ80.1 RecName: Full=Nodulin-related protein 1; Short=AtNRP1; AltName: Full=RPS2-interacting protein 11 && -	-
AC05G087950	842.3796335	1359.086891	999.5608227	2033.609397	2248.402509	7809.467401	1067.009116	4030.493102	-1.917390007	0.001082831	0.027669307	AC05G087950	HIC5	165476428	165477959	+	1028	-	- && Q5QLR2.1 RecName: Full=Monothiol glutaredoxin-S5 && -	-
AC14G006700	265.2415872	389.7723528	878.646207	1411.148086	1111.874486	4800.787673	511.220049	2441.270082	-2.25585946	0.001087674	0.027763758	AC14G006700	HIC14	8980687	8982414	-	1579	-	- && Q75HE6.1 RecName: Full=Probable methylenetetrahydrofolate reductase && PF02219:Methylenetetrahydrofolate reductase	-
AC10G088930	293.7528978	588.8446285	1101.330624	143.2368358	3.698030442	75.16330511	661.3093835	74.03272379	3.155859954	0.001094154	0.027888682	AC10G088930	HIC10	146608825	146612921	+	1405	-	- && Q6RYA0.1 RecName: Full=Salicylic acid-binding protein 2; Short=NtSABP2; AltName: Full=Methyl salicylate esterase && PF12697:Alpha/beta hydrolase family	-
novel.2452	6.91183289	0.930244279	5.038108985	26.52533997	11.09409132	92.34348913	4.293395385	43.32097347	-3.33191216	0.001095195	0.027888682	-	HIC5	157398533	157400468	+	1936	-	- && - && -	-
AC06G077240	625.5208765	510.7041091	510.8642511	303.2730536	161.4806626	286.6943209	549.0297456	250.482679	1.130219059	0.001096022	0.027888682	AC06G077240	HIC6	141783705	141787351	-	1625	-	- && P0C042.1 RecName: Full=Uncharacterized protein At4g15970 && PF03407:Nucleotide-diphospho-sugar transferase	-
AC03G011490	1487.77203	1907.931016	1637.38542	2588.873181	2988.008597	4065.261045	1677.696155	3214.047607	-0.937872559	0.001106602	0.028128349	AC03G011490	HIC3	16354431	16355057	-	594	-	- && O80683.1 RecName: Full=Calmodulin-binding protein 25; Short=AtCAMBP25; AltName: Full=VQ motif-containing protein 15; Short=AtVQ15 && PF05678:VQ motif	-
AC12G036870	565.0423388	687.4505221	640.8474629	248.4540177	297.0751121	411.2506551	631.1134413	318.926595	0.985289374	0.001112567	0.028194989	AC12G036870	HIC12	46698918	46699921	+	909	-	- && P50156.1 RecName: Full=Probable aquaporin TIP1-1; AltName: Full=Tonoplast intrinsic protein 1-1; Short=OsTIP1;1; AltName: Full=rTIP1 && PF00230:Major intrinsic protein	-
AC09G017290	26.78335245	57.67514529	42.32011548	102.5646479	93.68343786	198.6458778	42.25953774	131.6313212	-1.640702026	0.001112644	0.028194989	AC09G017290	HIC9	22356147	22362596	+	2460	-	- && Q9MAB3.1 RecName: Full=Probable nucleolar protein 5-2; AltName: Full=MAR-binding NOP56/58 homolog 2; AltName: Full=Nucleolar protein 58-2 && PF01798:snoRNA binding domain, fibrillarin	-
AC03G039150	0	0	0	9.725957988	14.79212177	3.221284505	0	9.246454753	-5.749632424	0.001112715	0.028194989	AC03G039150	HIC3	53889902	53891075	-	846	-	- && Q84J88.1 RecName: Full=Heavy metal-associated isoprenylated plant protein 36; Short=AtHIP36; Flags: Precursor && PF00403:Heavy-metal-associated domain	HMA
AC16G000990	666.9918739	597.216827	801.0593287	1047.750929	1284.44924	1535.478947	688.4226765	1289.226372	-0.905087262	0.001121835	0.028396378	AC16G000990	HIC16	1063073	1100036	-	9376	-	- && Q9M658.1 RecName: Full=Helicase protein MOM1; AltName: Full=Protein MAINTENANCE OF METHYLATION; AltName: Full=Protein MORPHEUS MOLECULE 1 && PF00176:SNF2 family N-terminal domain	SNF2_N
AC06G101390	1.727958223	5.581465673	0	29.17787396	82.58934653	6.442569009	2.436474632	39.40326317	-4.003822491	0.001129525	0.02856119	AC06G101390	HIC6	175957591	175961877	+	3097	-	- && Q9FLV9.1 RecName: Full=S-type anion channel SLAH3; AltName: Full=SLAC1-homolog protein 3 && PF03595:Voltage-dependent anion channel	C4dic_mal_tran
AC08G013430	159.8361356	159.0717717	147.1127824	243.1489497	273.6542527	345.7512035	155.3402299	287.5181353	-0.887178777	0.001133235	0.028625113	AC08G013430	HIC8	16720044	16731010	+	2984	-	- && Q8LAZ7.2 RecName: Full=COP9 signalosome complex subunit 5b; Short=Signalosome subunit 5b; AltName: Full=Jun activation domain-binding homolog 1 && PF01398:JAB1/Mov34/MPN/PAD-1 ubiquitin protease	Mov34
AC08G034410	716.2386832	686.5202778	1063.040996	467.7301614	247.7680396	354.3412955	821.933319	356.6131655	1.203015709	0.001136517	0.028678104	AC08G034410	HIC8	43517900	43530111	+	1196	-	- && Q6Z808.1 RecName: Full=Rac-like GTP-binding protein 3; AltName: Full=OsRac3 && PF00071:Ras family	Ras
AC15G094060	0	0	1.007621797	1.768355998	3.698030442	70.8682591	0.335873932	25.44488185	-6.25113648	0.001143048	0.028812886	AC15G094060	HIC15	166069704	166071268	+	861	-	- && Q8GT20.1 RecName: Full=Benzyl alcohol O-benzoyltransferase; AltName: Full=Benzoyl coenzyme A:benzyl alcohol benzoyl transferase && PF02458:Transferase family	-
AC10G001070	444.9492423	372.0977115	346.6218982	245.8014837	181.2034916	154.6216562	387.8896173	193.8755438	0.998655087	0.001147581	0.02887454	AC10G001070	HIC10	1148322	1154204	+	1715	-	- && Q9LJX5.1 RecName: Full=Probable mitochondrial adenine nucleotide transporter BTL1; AltName: Full=Adenine nucleotide transporter BT1-like protein 1 && PF00153:Mitochondrial carrier protein	Mito_carr
AC05G090990	1082.565826	1010.245287	1219.222374	2420.879361	1792.312087	5731.738895	1104.011163	3314.976781	-1.586287051	0.001147877	0.02887454	AC05G090990	HIC5	169192059	169203744	+	1442	-	- && F4IUE7.2 RecName: Full=Protein CONTINUOUS VASCULAR RING 1 && PF04367:Protein of unknown function (DUF502)	-
novel.3462	7.775812001	19.53512986	34.2591411	58.35574793	32.04959716	529.3644203	20.52336099	206.5899218	-3.334225314	0.001158031	0.029099741	-	HIC9	9673190	9676614	-	1564	-	- && Q9SHB5.1 RecName: Full=WRKY transcription factor 55; AltName: Full=WRKY DNA-binding protein 55 && PF03106:WRKY DNA -binding domain	WRKY
AC14G111310	870.026965	605.5890255	984.4464957	305.0414096	28.35156672	139.5889952	820.0208288	157.6606572	2.37640711	0.001161182	0.029148674	AC14G111310	HIC14	197646033	197648485	-	2100	-	- && Q9FKL2.1 RecName: Full=Transcription factor MYB36; AltName: Full=Myb-related protein 36; Short=AtMYB36 && PF00249:Myb-like DNA-binding domain	Myb_DNA-binding
AC12G034940	785.3570121	1016.756997	1519.49367	344.8294196	34.51495079	257.7027604	1107.20256	212.3490436	2.380892003	0.001162965	0.02916321	AC12G034940	HIC12	43799032	43801198	+	1822	-	- && P56725.1 RecName: Full=Zeatin O-xylosyltransferase; AltName: Full=Zeatin O-beta-D-xylosyltransferase && PF00201:UDP-glucoronosyl and UDP-glucosyl transferase	UDPGT
novel.2093	880.3947144	1591.647961	5244.671454	388.1541415	66.56454795	649.6257084	2572.238043	368.1147993	2.804406639	0.001164372	0.029167179	-	HIC3	69381184	69407403	+	17926	-	- && P0CT34.1 RecName: Full=Transposon Tf2-1 polyprotein; AltName: Full=Retrotransposable element Tf2 155 kDa protein >P0CT35.1 RecName: Full=Transposon Tf2-2 polyprotein; AltName: Full=Retrotransposable element Tf2 155 kDa protein >P0CT37.1 RecName: Full	rve
AC06G106060	1803.124405	1694.905076	1464.074471	1038.909149	816.0320508	1047.991225	1654.034651	967.6441417	0.773078197	0.001165531	0.029167179	AC06G106060	HIC6	182023940	182031739	-	2763	-	- && P49299.1 RecName: Full=Citrate synthase, glyoxysomal; AltName: Full=GCS; Flags: Precursor && PF00285:Citrate synthase	Citrate_synt
AC08G019000	733.5182655	627.9148882	1315.954067	389.9224975	412.9467327	342.529919	892.4624069	381.7997164	1.224825338	0.001169428	0.029216096	AC08G019000	HIC8	24084151	24085440	+	1224	-	- && Q6ERS4.1 RecName: Full=CBL-interacting protein kinase 16; AltName: Full=OsCIPK16 && PF03822:NAF domain|PF00069:Protein kinase domain	Pkinase
AC12G061090	66.52639157	123.7224891	260.9740454	333.3351056	327.8920325	2563.068704	150.407642	1074.765281	-2.837598237	0.001169898	0.029216096	AC12G061090	HIC12	85358588	85362256	+	2866	-	- && Q5JQD7.2 RecName: Full=Probable metal-nicotianamine transporter YSL12; AltName: Full=Protein YELLOW STRIPE LIKE 12; Short=OsYSL12 && PF03169:OPT oligopeptide transporter protein	OPT
novel.1071	177.1157178	187.9093443	209.5853338	310.3464776	329.1247093	456.3486381	191.5367986	365.273275	-0.931569149	0.001171735	0.029231821	-	HIC14	4060923	4065772	+	2352	-	- && - && -	-
AC13G019850	113.1812636	98.60589356	100.7621797	284.7053156	155.3172785	241.5963378	104.1831123	227.2063107	-1.126897915	0.001175555	0.029296965	AC13G019850	HIC13	25776529	25779700	-	1843	-	- && Q8VYF4.1 RecName: Full=Probable galacturonosyltransferase-like 7 && PF01501:Glycosyl transferase family 8	Glyco_transf_8
AC05G097080	301.5287098	226.0493598	261.9816672	450.0466014	864.1064465	495.0040522	263.1865789	603.0523667	-1.195049551	0.001177294	0.029310153	AC05G097080	HIC5	176453816	176465476	-	4413	-	- && Q5QNA6.1 RecName: Full=SCAR-like protein 2 && -	-
AC05G074680	18.14356134	65.11709952	75.57163478	11.49431399	13.55944495	5.368807508	52.94409855	10.14085548	2.385027002	0.001179374	0.029331782	AC05G074680	HIC5	149143262	149147216	+	2721	-	- && Q9FMF5.2 RecName: Full=Root phototropism protein 3; AltName: Full=BTB/POZ domain-containing protein RPT3; AltName: Full=Non-phototropic hypocotyl protein 3 && PF03000:NPH3 family	-
AC05G001930	773.2613046	644.6592853	854.4632839	1717.957852	1258.563027	6081.785145	757.4612912	3019.435341	-1.99506195	0.001186467	0.029477916	AC05G001930	HIC5	3000387	3002958	+	2046	-	- && Q7XA42.2 RecName: Full=Putative disease resistance protein RGA1; AltName: Full=RGA3-blb && PF13855:Leucine rich repeat	-
AC06G077850	747.3419312	630.7056211	1140.627874	303.2730536	212.020412	459.5699227	839.5584755	324.9544628	1.36875192	0.001188836	0.029487545	AC06G077850	HIC6	143001516	143007984	-	1158	-	- && Q9LK32.1 RecName: Full=Uncharacterized protein At3g27210 && -	-
AC08G020310	983.2082286	863.2666908	805.0898159	1522.554514	1866.272696	8607.272196	883.8549118	3998.699802	-2.177614672	0.001189289	0.029487545	AC08G020310	HIC8	25607293	25615816	+	2422	-	- && P46248.2 RecName: Full=Aspartate aminotransferase, chloroplastic; AltName: Full=Transaminase A; Flags: Precursor && PF00155:Aminotransferase class I and II	Aminotran_1_2
AC09G006350	225.498548	238.1425354	231.7530133	639.2606932	320.4959716	579.8312108	231.7980323	513.1959585	-1.147794118	0.001190929	0.029498023	AC09G006350	HIC9	7689958	7700653	-	4516	-	- && F4K493.1 RecName: Full=SNF2 domain-containing protein CLASSY 2; AltName: Full=Protein CHROMATIN REMODELING 42 && PF00176:SNF2 family N-terminal domain|PF00271:Helicase conserved C-terminal domain	SNF2_N
AC08G128140	11.23172845	2.790732837	3.022865391	11.49431399	20.95550584	183.6132168	5.681775558	72.02101219	-3.655051369	0.001195053	0.029541996	AC08G128140	HIC8	200597779	200602821	+	1356	-	- && - && PF13419:Haloacid dehalogenase-like hydrolase	-
AC08G003730	76.03016179	63.25661096	52.39633345	168.8779978	258.8621309	103.0811041	63.89436873	176.9404109	-1.46664008	0.001195144	0.029541996	AC08G003730	HIC8	4668445	4673753	+	4925	-	- && Q0WNB1.1 RecName: Full=DUF724 domain-containing protein 5; Short=AtDUF5 && PF05266:Protein of unknown function (DUF724)|PF05641:Agenet domain	Agenet
AC15G105850	1201.794944	2473.519537	2558.351743	3837.332515	5606.21415	5863.81156	2077.888741	5102.452742	-1.296113715	0.001205224	0.029760803	AC15G105850	HIC15	181537052	181541887	+	2612	-	- && Q5PPS7.1 RecName: Full=Transmembrane protein 53-A && PF05705:Eukaryotic protein of unknown function (DUF829)	-
novel.503	73.43822446	56.74490101	61.46492962	102.5646479	199.6936438	155.6954177	63.88268503	152.6512365	-1.252493953	0.001209118	0.029826548	-	HIC11	92020286	92033394	-	1244	-	- && - && -	-
AC08G038900	1739.189951	1923.745169	1767.368632	945.1862808	763.0269478	1221.940589	1810.101251	976.7179391	0.889796657	0.001229373	0.030295356	AC08G038900	HIC8	49364524	49368348	-	2115	-	- && - && PF00439:Bromodomain|PF00249:Myb-like DNA-binding domain	Myb_DNA-binding
AC09G015160	49.24680934	46.51221394	34.2591411	116.7114959	51.77242618	826.7963562	43.33938813	331.7600927	-2.935953638	0.001232587	0.030343694	AC09G015160	HIC9	19315247	19317807	-	1885	-	- && Q8RXK7.2 RecName: Full=Probable pectinesterase/pectinesterase inhibitor 41; Includes: RecName: Full=Pectinesterase inhibitor 41; AltName: Full=Pectin methylesterase inhibitor 41; Includes: RecName: Full=Pectinesterase 41; Short=PE 41; AltName: Full=A	-
AC04G100710	1382.366578	1252.108799	1175.894637	519.8966633	812.3340203	720.4939675	1270.123338	684.2415504	0.89342461	0.001240623	0.030510502	AC04G100710	HIC4	178746770	178750284	-	2122	-	- && Q8LJW3.1 RecName: Full=ACT domain-containing protein ACR4; AltName: Full=Protein ACT DOMAIN REPEATS 4 && -	-
AC02G056420	57.88660045	75.34978659	85.64785275	169.7621758	124.5003582	285.6205594	72.96141326	193.2943645	-1.40748221	0.001246674	0.030628238	AC02G056420	HIC2	70268415	70268921	-	477	-	- && - && -	-
AC02G118760	0.863979111	0.930244279	0	17.68355998	22.18818265	4.295046006	0.598074463	14.72226288	-4.582631238	0.001253642	0.030741142	AC02G118760	HIC2	180092417	180101010	-	3201	-	- && Q9SJ41.1 RecName: Full=Zinc finger CCCH domain-containing protein 18; Short=AtC3H18 && PF00076:RNA recognition motif. (a.k.a. RRM, RBD, or RNP domain)|PF12872:OST-HTH/LOTUS domain	RRM_1
AC12G024770	57.88660045	26.97708409	33.2515193	61.89245992	173.8074308	198.6458778	39.37173461	144.7819228	-1.874556448	0.001253808	0.030741142	AC12G024770	HIC12	30537626	30539734	-	1994	-	- && P0DKI6.1 RecName: Full=Probable receptor-like protein kinase At1g33260 && PF00069:Protein kinase domain	Pkinase
AC10G020970	262.6496498	237.2122911	252.9130711	402.3009895	474.5805733	383.332856	250.925004	420.071473	-0.742386163	0.001258771	0.030831616	AC10G020970	HIC10	26498428	26502188	+	561	-	- && Q8RWR1.1 RecName: Full=Lysine-specific demethylase JMJ30; Short=AtJMJ30; AltName: Full=JmjC domain-containing protein 30; AltName: Full=Jumonji domain-containing protein 5; Short=AtJMJD5 && PF13621:Cupin-like domain	-
AC01G051810	665.2639157	564.6582773	1515.463183	61.00828192	315.5652644	244.8176223	915.1284586	207.1303895	2.144890043	0.00126153	0.030867984	AC01G051810	HIC1	99122609	99123151	-	453	-	- && Q8LDC8.2 RecName: Full=Ethylene-responsive transcription factor 1B; Short=AtERF1B; AltName: Full=Ethylene-responsive element-binding factor 1B; Short=EREBP-1B && PF00847:AP2 domain	AP2
AC04G038390	413.8459943	287.4454822	274.0731288	188.3299138	88.7527306	111.6711962	325.1215351	129.5846135	1.323400106	0.001265791	0.030917077	AC04G038390	HIC4	66568873	66571969	-	2836	-	- && Q9LTX2.1 RecName: Full=Transport inhibitor response 1-like protein; Short=TIR1-like protein && -	-
AC11G056350	998.7598526	945.1281873	1068.079105	1544.658964	1449.627933	1699.764457	1003.989048	1564.683785	-0.640316079	0.001267196	0.030917077	AC11G056350	HIC11	101220612	101250453	-	9518	-	- && Q53Q70.1 RecName: Full=Transcription factor TGAL4; AltName: Full=bZIP transcription factor 79; Short=OsbZIP79 && PF14144:Seed dormancy control	-
AC04G094830	5.183874668	1.860488558	2.015243594	73.38677391	147.9212177	0	3.01986894	73.76933052	-4.602468706	0.001267365	0.030917077	AC04G094830	HIC4	169987189	169988418	+	1131	-	- && Q94CD8.1 RecName: Full=Glucan endo-1,3-beta-glucosidase 4; AltName: Full=(1->3)-beta-glucan endohydrolase 4; Short=(1->3)-beta-glucanase 4; AltName: Full=Beta-1,3-endoglucanase 4; Short=Beta-1,3-glucanase 4; Flags: Precursor && PF00332:Glycosyl hydro	Glyco_hydro_17
AC02G004110	277.3372947	244.6542453	204.5472248	37.13547595	36.98030442	127.7776187	242.1795883	67.29779968	1.848072544	0.001271233	0.030980237	AC02G004110	HIC2	5379117	5381792	-	2494	-	- && Q8LGS1.2 RecName: Full=Protein MARD1; AltName: Full=Mediator of ABA-regulated dormancy1; AltName: Full=Senescence-associated protein SAG102 && -	-
novel.2745	0	0.930244279	0	8.841779989	6.163384069	18.25394553	0.310081426	11.08636986	-5.054613835	0.001277334	0.031097623	-	HIC6	8402896	8403921	-	561	-	- && - && -	-
AC04G006080	310.1685009	186.0488558	259.9664236	97.25957988	115.8716205	38.65541405	252.0612601	83.92887148	1.587613951	0.001278918	0.031104941	AC04G006080	HIC4	7866057	7866952	+	855	-	- && Q8BGF9.1 RecName: Full=Solute carrier family 25 member 44 && PF00153:Mitochondrial carrier protein	Mito_carr
AC01G002670	74.30220357	56.74490101	85.64785275	23.87280597	1.232676814	4.295046006	72.23165244	9.800176263	2.849378184	0.001280655	0.031111166	AC01G002670	HIC1	4467801	4468286	-	456	-	- && Q9LZP8.1 RecName: Full=bZIP transcription factor 53; Short=AtbZIP53 && PF00170:bZIP transcription factor	bZIP_1
AC13G004610	19956.18951	32053.42712	15230.20346	9546.469854	9837.993652	4198.407471	22413.27336	7860.956992	1.511576679	0.001281743	0.031111166	AC13G004610	HIC13	6158895	6160514	-	1385	-	- && P25818.1 RecName: Full=Aquaporin TIP1-1; AltName: Full=Aquaporin TIP; AltName: Full=Gamma-tonoplast intrinsic protein; Short=Gamma-TIP; AltName: Full=Tonoplast intrinsic protein 1-1; Short=AtTIP1;1; AltName: Full=Tonoplast intrinsic protein, root-spe	-
AC06G104040	94.17372313	94.88491644	81.61736556	171.5305318	298.307789	158.9167022	90.22533504	209.5850077	-1.213073509	0.001289308	0.031252284	AC06G104040	HIC6	179570072	179577791	+	954	-	- && Q4FZT0.1 RecName: Full=Stomatin-like protein 2, mitochondrial; Short=SLP-2; Flags: Precursor && -	-
AC08G114400	4.319895556	12.09317563	13.09908336	25.64116197	35.7476276	99.85981964	9.837384848	53.7495364	-2.455582196	0.001290137	0.031252284	AC08G114400	HIC8	182120656	182121909	-	1221	-	- && Q84TG3.1 RecName: Full=E3 ubiquitin-protein ligase PUB23; AltName: Full=Plant U-box protein 23; AltName: Full=U-box domain-containing protein 23 && PF04564:U-box domain	U-box
novel.1277	9.503770224	54.88441245	61.46492962	7.073423991	0	4.295046006	41.95103743	3.789489999	3.425502919	0.00129259	0.031280428	-	HIC15	9472609	9473853	+	749	-	- && - && -	-
AC16G024290	273.8813783	330.236719	329.4923276	461.5409154	563.3333039	600.2326794	311.203475	541.7022996	-0.799374	0.001294439	0.031293914	AC16G024290	HIC16	31027996	31035240	+	1568	-	- && Q8GUH2.1 RecName: Full=Uncharacterized protein At1g01500 && -	-
AC04G005200	211.6748823	363.725513	402.041097	740.0569851	595.3829011	1527.962617	325.8138308	954.4675009	-1.551062601	0.001299228	0.031378363	AC04G005200	HIC4	6852271	6858394	-	2179	-	- && Q42521.2 RecName: Full=Glutamate decarboxylase 1; Short=GAD 1 && PF00282:Pyridoxal-dependent decarboxylase conserved domain	-
AC06G002540	2.591937334	0	4.030487188	11.49431399	19.72282902	32.21284505	2.207474841	21.14332935	-3.268329435	0.001303242	0.031443966	AC06G002540	HIC6	3732215	3732993	-	589	-	- && Q38907.2 RecName: Full=Probable xyloglucan endotransglucosylase/hydrolase protein 25; Short=At-XTH25; Short=XTH-25; Flags: Precursor && PF00722:Glycosyl hydrolases family 16	-
AC16G001290	1320.160082	1340.482006	1546.699459	2383.743885	2793.24566	6889.253794	1402.447182	4022.081113	-1.52000042	0.001306416	0.031489166	AC16G001290	HIC16	1452958	1476354	-	4576	-	- && Q6Q1P4.2 RecName: Full=Structural maintenance of chromosomes protein 1; Short=SMC protein 1; Short=SMC-1; AltName: Full=Chromosome segregation protein SMC-1; AltName: Full=Cohesin complex subunit SMC-1; AltName: Full=Protein TITAN8 && PF02463:RecF/Re	SMC_N
novel.3268	77.75812001	59.53563385	61.46492962	273.2110017	75.19328565	527.2168972	66.25289449	291.8737282	-2.139460146	0.0013125	0.03160438	-	HIC8	45034674	45038834	-	4012	-	- && Q5XF09.1 RecName: Full=Probable sugar phosphate/phosphate translocator At3g11320 && -	-
AC10G003020	73.43822446	163.7229931	119.9069939	50.39814594	29.58424353	12.88513802	119.0227371	30.9558425	1.93532593	0.001315338	0.031641259	AC10G003020	HIC10	3804245	3804649	+	348	-	- && Q39261.1 RecName: Full=Zinc finger protein 2 && -	-
AC01G067490	6162.763001	6312.637676	4733.807203	2814.33857	894.9233669	481.0451527	5736.402627	1396.76903	2.037759252	0.001324581	0.031809373	AC01G067490	HIC1	122431157	122437830	-	2494	-	- && Q05085.1 RecName: Full=Protein NRT1/ PTR FAMILY 6.3; Short=AtNPF6.3; AltName: Full=Nitrate transporter 1.1; Short=AtNRT1; AltName: Full=Nitrate/chlorate transporter; AltName: Full=Protein CHLORINA 1 && PF00854:POT family	-
AC15G002300	161.5640938	159.0717717	146.1051606	419.1003715	525.1203227	214.7523003	155.580342	386.3243315	-1.311541772	0.001324953	0.031809373	AC15G002300	HIC15	2743373	2749055	+	2909	-	- && Q9SX31.1 RecName: Full=Proline-rich receptor-like protein kinase PERK9; AltName: Full=Proline-rich extensin-like receptor kinase 9; Short=AtPERK9 && PF07714:Protein tyrosine kinase	Pkinase_Tyr
AC09G036050	4865.066375	5739.607201	7235.732125	11925.79285	10029.05856	23532.55707	5946.8019	15162.46949	-1.350341274	0.001328285	0.031857805	AC09G036050	HIC9	54941197	54947807	-	1361	-	- && P51823.2 RecName: Full=ADP-ribosylation factor 2 && PF00025:ADP-ribosylation factor family	Arf
AC01G057560	366.3271432	331.1669633	413.1249368	723.2576031	691.5316926	541.1757968	370.2063477	651.9883641	-0.816961452	0.001335588	0.032001275	AC01G057560	HIC1	108172047	108180898	+	1439	-	- && Q9SVU4.1 RecName: Full=Tetraspanin-20; AltName: Full=TOM2A homologous protein 1 && PF00335:Tetraspanin family	Tetraspannin
AC09G004400	1.727958223	9.302442789	1.007621797	34.48294196	144.2231872	5.368807508	4.012674269	61.35831223	-3.930334132	0.001340214	0.032080369	AC09G004400	HIC9	5369470	5373756	+	3299	-	- && Q9ZQC5.1 RecName: Full=Interactor of constitutive active ROPs 2, chloroplastic; AltName: Full=ROP-interactive partner 2; Flags: Precursor && -	-
AC02G084340	786.2209912	433.493834	390.9572573	282.0527816	182.4361685	167.5067942	536.8906942	210.6652481	1.348531054	0.001355161	0.032406151	AC02G084340	HIC2	117778421	117781799	+	1845	-	- && - && PF04724:Glycosyltransferase family 17	-
AC02G002770	938.2813148	1737.696313	1905.412818	464.1934494	24.65353628	226.5636768	1527.130149	238.4702208	2.677625708	0.001358672	0.032448272	AC02G002770	HIC2	3439306	3446177	-	2026	-	- && Q94LW6.1 RecName: Full=Probable sulfate transporter 3.5 && PF01740:STAS domain|PF00916:Sulfate permease family	Sulfate_transp
AC15G107740	449.2691379	574.8909643	540.0852832	334.2192836	215.7184424	267.3666139	521.4151285	272.43478	0.934186961	0.001359602	0.032448272	AC15G107740	HIC15	183658553	183673117	-	2554	-	- && Q84TH4.1 RecName: Full=Serine/arginine-rich splicing factor SR45a; Short=At-SR45A; Short=AtSR45a; AltName: Full=Protein TRANSFORMER2-like; Short=atTra2 && PF00076:RNA recognition motif. (a.k.a. RRM, RBD, or RNP domain)	RRM_1
novel.1845	124.412992	202.7932528	175.3261927	69.85006191	91.21808423	50.46679057	167.5108125	70.51164557	1.250584689	0.001361368	0.032458435	-	HIC2	9386314	9387776	-	1004	-	- && - && -	-
AC06G108260	0	0	0	41.55636595	4.930707256	1.073761502	0	15.85361157	-6.537011374	0.001367264	0.032566957	AC06G108260	HIC6	185357865	185361054	-	1776	-	- && Q9SF32.1 RecName: Full=Protein IQ-DOMAIN 1 && -	-
AC01G072760	34.55916445	94.88491644	482.6508408	25.64116197	38.21298123	22.54899153	204.0316406	28.80104491	2.825996138	0.0013689	0.032573894	AC01G072760	HIC1	129228009	129233529	-	2428	-	- && Q42982.2 RecName: Full=Probable 4-coumarate--CoA ligase 2; Short=4CL 2; Short=Os4CL2; AltName: Full=4-coumaroyl-CoA synthase 2 && PF13193:AMP-binding enzyme C-terminal domain|PF00501:AMP-binding enzyme	AMP-binding
AC01G072900	115.7732009	146.0483518	109.8307759	248.4540177	195.9956134	273.8091829	123.8841095	239.4196047	-0.951444882	0.001381232	0.032835086	AC01G072900	HIC1	129437563	129439288	+	1089	-	- && Q6NVR9.1 RecName: Full=ATPase family AAA domain-containing protein 3 && PF00004:ATPase family associated with various cellular activities (AAA)|PF12037:Domain of unknown function (DUF3523)	AAA
novel.2151	10.36774934	6.511709952	0	18.56773798	34.51495079	163.2117482	5.626486429	72.09814567	-3.668222248	0.001383755	0.032862827	-	HIC3	32220499	32222561	-	545	-	- && - && -	-
AC16G005380	3679.687035	4945.178586	6242.217033	965.5223748	2790.780307	1459.241881	4955.694218	1738.514854	1.511517359	0.001385285	0.032866938	AC16G005380	HIC16	6310644	6316422	-	5292	-	- && Q7XX84.1 RecName: Full=Ethylene receptor 2; Short=OsETR2; AltName: Full=OsPK1 && PF00512:His Kinase A (phospho-acceptor) domain|PF00072:Response regulator receiver domain|PF01590:GAF domain	Response_reg
AC06G106050	130.4608458	146.0483518	174.3185709	34.48294196	6.163384069	56.90935958	150.2759228	32.51856187	2.202344056	0.001392658	0.032983946	AC06G106050	HIC6	182017206	182021520	+	1580	-	- && Q40746.1 RecName: Full=Aquaporin NIP1-1; AltName: Full=NOD26-like intrinsic protein 1-1; AltName: Full=OsNIP1;1 && PF00230:Major intrinsic protein	-
AC01G064740	17.27958223	170.234703	648.9084373	38.01965395	19.72282902	34.36036805	278.8075742	30.70095034	3.180315791	0.00139294	0.032983946	AC01G064740	HIC1	118877328	118879202	-	1106	-	- && P27898.1 RecName: Full=Myb-related protein P && PF00249:Myb-like DNA-binding domain	Myb_DNA-binding
AC01G067310	4.319895556	3.720977115	0	26.52533997	80.1239929	6.442569009	2.680290891	37.69730063	-3.792931503	0.001405775	0.033255358	AC01G067310	HIC1	122156255	122159991	+	1967	-	- && Q32SG4.1 RecName: Full=Protein WRKY1; AltName: Full=WRKY DNA-binding protein 1 && PF03106:WRKY DNA -binding domain|PF10533:Plant zinc cluster domain	WRKY
AC14G115700	60.47853779	19.53512986	1.007621797	89.30197789	894.9233669	118.1137652	27.00709648	367.44637	-3.762891446	0.001407148	0.033255365	AC14G115700	HIC14	203980934	203981984	+	357	-	- && Q9SD84.1 RecName: Full=PLASMODESMATA CALLOSE-BINDING PROTEIN 2; Short=AtPDCB2; AltName: Full=Glucan endo-1,3-beta-glucosidase-like protein 3; Flags: Precursor && PF07983:X8 domain	-
AC15G008720	0	0.930244279	0	2.652533997	39.44565804	7.516330511	0.310081426	16.53817418	-5.621264391	0.001409356	0.033263769	AC15G008720	HIC15	11145743	11151451	-	1128	-	- && Q9SCY3.1 RecName: Full=Photosynthetic NDH subunit of lumenal location 4, chloroplastic; AltName: Full=FK506-binding protein 16-2; Short=AtFKBP16-2; AltName: Full=Immunophilin FKBP16-2; AltName: Full=Peptidyl-prolyl cis-trans isomerase FKBP16-2; Short	FKBP_C
AC12G046350	109.7253471	104.1873592	87.66309635	53.93485793	49.30707256	35.43412955	100.5252676	46.22535335	1.119268017	0.00141025	0.033263769	AC12G046350	HIC12	60001893	60019388	+	3410	-	- && - && PF07287:Protein of unknown function (DUF1446)	-
AC08G041480	14687.64489	16324.85685	16432.29627	10085.81843	4690.335277	6877.442417	15814.93267	7217.865376	1.131543481	0.001423323	0.033539477	AC08G041480	HIC8	53162785	53166426	+	2128	-	- && P25776.2 RecName: Full=Oryzain alpha chain; Flags: Precursor && PF00396:Granulin|PF00112:Papain family cysteine protease|PF08246:Cathepsin propeptide inhibitor domain (I29)	Peptidase_C1
AC16G008770	38.0150809	30.6980612	40.30487188	63.66081592	120.8023278	89.12220463	36.33933799	91.1951161	-1.32302064	0.001426284	0.03357659	AC16G008770	HIC16	10017792	10028185	-	6510	-	- && P73625.1 RecName: Full=Endonuclease MutS2 && PF00488:MutS domain V|PF01713:Smr domain	Smr
novel.1171	42.33497645	62.32636668	79.60212197	16.79938198	25.88621309	22.54899153	61.42115503	21.7448622	1.504973918	0.00143101	0.033653434	-	HIC14	2904395	2905387	-	619	-	- && Q56YU0.2 RecName: Full=Aldehyde dehydrogenase family 2 member C4; AltName: Full=ALDH1a; AltName: Full=Protein REDUCED EPIDERMAL FLUORESCENCE 1 && PF00171:Aldehyde dehydrogenase family	Aldedh
AC04G012030	79.48607824	34.41903832	48.36584626	548.1903593	167.6440467	85.90092012	54.09032094	267.2451087	-2.305065525	0.001432327	0.033653434	AC04G012030	HIC4	16027746	16037620	+	5294	-	- && Q9LJX0.1 RecName: Full=ABC transporter B family member 19; Short=ABC transporter ABCB.19; Short=AtABCB19; AltName: Full=Multidrug resistance protein 11; AltName: Full=P-glycoprotein 19 && PF00005:ABC transporter|PF00664:ABC transporter transmembrane	ABC_membrane
AC13G099550	348.1835818	292.0967036	409.0944496	511.9390614	1651.786931	883.7057158	349.7915783	1015.810569	-1.537624822	0.001437078	0.033701075	AC13G099550	HIC13	176730673	176733596	+	1400	-	- && Q9LY00.1 RecName: Full=Probable WRKY transcription factor 70; AltName: Full=WRKY DNA-binding protein 70 && PF03106:WRKY DNA -binding domain	WRKY
AC10G045920	797.4527197	1088.385806	1581.966221	532.2751553	219.4164729	491.7827677	1155.934916	414.4914653	1.478556534	0.001437137	0.033701075	AC10G045920	HIC10	66736682	66745313	-	1537	-	- && F4HW02.1 RecName: Full=GABA transporter 1; Short=AtGAT1; AltName: Full=Bidirectional amino acid transporter 1 && PF01490:Transmembrane amino acid transporter protein	Aa_trans
AC02G010220	4189.43471	3771.210307	3814.856124	1906.287766	2746.403941	1798.550515	3925.167047	2150.414074	0.868427535	0.001438545	0.03370147	AC02G010220	HIC2	13083074	13086544	-	1312	-	- && P49043.1 RecName: Full=Vacuolar-processing enzyme; Short=VPE; Flags: Precursor && PF01650:Peptidase C13 family	-
AC16G039970	4072.79753	6935.901343	7381.837285	11846.21683	11472.52311	16021.59536	6130.17872	13113.4451	-1.097081917	0.001440076	0.033704725	AC16G039970	HIC16	58375194	58378026	+	2766	-	- && Q9SNN0.1 RecName: Full=Arginine decarboxylase 1; Short=ARGDC1; Short=OsADC1 && PF02784:Pyridoxal-dependent decarboxylase, pyridoxal binding domain|PF00278:Pyridoxal-dependent decarboxylase, C-terminal sheet domain	-
AC01G069750	757.7096806	570.2397429	884.6919378	293.5470956	41.91101167	193.2770703	737.5471204	176.2450592	2.062911152	0.001449611	0.033895149	AC01G069750	HIC1	125436740	125440514	-	770	-	- && - && -	-
AC05G111390	829.4199468	1563.740633	1956.80153	3206.029424	2757.498033	13841.85952	1449.98737	6601.795658	-2.186872492	0.001460477	0.034116301	AC05G111390	HIC5	193486871	193490035	+	2261	-	- && Q9ZQG9.2 RecName: Full=Glucan endo-1,3-beta-glucosidase 14; AltName: Full=(1->3)-beta-glucan endohydrolase 14; Short=(1->3)-beta-glucanase 14; AltName: Full=Beta-1,3-endoglucanase 14; Short=Beta-1,3-glucanase 14; Flags: Precursor && PF00332:Glycosyl	Glyco_hydro_17
AC16G003550	51.83874668	58.60538957	47.35822446	164.4571078	230.5105642	75.16330511	52.6007869	156.7103257	-1.573443471	0.001481434	0.034536355	AC16G003550	HIC16	3824035	3829911	+	4571	-	- && - && -	-
AC08G043430	66.52639157	61.3961224	68.5182822	229.8862797	189.8322293	93.41725063	65.48026539	171.0452532	-1.38639698	0.001482353	0.034536355	AC08G043430	HIC8	55838434	55850479	+	4562	-	- && Q23915.2 RecName: Full=Probable serine/threonine-protein kinase kinX && PF00564:PB1 domain|PF07714:Protein tyrosine kinase	Pkinase_Tyr
AC14G028630	95.90168135	81.86149654	126.9603464	170.6463538	241.6046555	855.7879167	101.5745081	422.679642	-2.057211368	0.001482737	0.034536355	AC14G028630	HIC14	38982048	38986127	-	1342	-	- && Q0D5R3.1 RecName: Full=Cysteine-rich receptor-like protein kinase 6; Short=Cysteine-rich RLK6; Flags: Precursor && PF01657:Salt stress response/antifungal	-
AC13G100450	600.4654823	568.3792544	642.8627065	325.3775036	276.1196063	410.1768936	603.9024811	337.2246678	0.839912691	0.001486632	0.034589103	AC13G100450	HIC13	177939543	177948280	+	3376	-	- && Q9SCU5.2 RecName: Full=Probable serine/threonine-protein kinase WNK5; Short=AtWNK5; AltName: Full=Protein kinase with no lysine 5 && PF00069:Protein kinase domain	Pkinase
AC13G014720	3908.641499	5614.024223	4930.293453	8362.555513	11468.82508	7755.779326	4817.653058	9195.719972	-0.932607916	0.001489025	0.034589103	AC13G014720	HIC13	18685296	18688619	-	1813	-	- && Q6AUQ4.1 RecName: Full=Probable protein phosphatase 2C 47; Short=OsPP2C47 && PF00481:Protein phosphatase 2C	PP2C
AC01G003230	0.863979111	0	0	0	11.09409132	93.41725063	0.287993037	34.83711399	-6.704340602	0.001489285	0.034589103	AC01G003230	HIC1	5433299	5437483	-	2682	-	- && Q9C6W5.1 RecName: Full=ABC transporter G family member 14; Short=ABC transporter ABCG.14; Short=AtABCG14; AltName: Full=White-brown complex homolog protein 14; Short=AtWBC14 && PF01061:ABC-2 type transporter|PF00005:ABC transporter	ABC2_membrane
AC06G000090	8.639791113	5.581465673	24.18292313	93.72286788	69.02990158	30.06532204	12.80139331	64.27269717	-2.337587463	0.001490824	0.034591691	AC06G000090	HIC6	107210	110344	-	3034	-	- && O48809.1 RecName: Full=Leucine-rich repeat extensin-like protein 2; Short=AtLRX2; Short=LRR/EXTENSIN2; AltName: Full=Cell wall hydroxyproline-rich glycoprotein; Flags: Precursor && -	-
novel.910	50.11078845	40.00050399	85.64785275	23.87280597	11.09409132	16.10642252	58.58638173	17.02443994	1.766136623	0.001498005	0.034725038	-	HIC13	172692427	172697084	+	1057	-	- && Q8W488.1 RecName: Full=Protein DETOXIFICATION 21; Short=AtDTX21; AltName: Full=Multidrug and toxic compound extrusion protein 21; Short=MATE protein 21 && PF01554:MatE	MatE
AC04G083010	27.64733156	40.00050399	32.24389751	83.99690989	73.96060883	66.57321309	33.29724435	74.84357727	-1.171523165	0.001503396	0.034816705	AC04G083010	HIC4	149812463	149823481	-	1350	-	- && B7J2N7.1 RecName: Full=tRNA-specific 2-thiouridylase MnmA && PF03054:tRNA methyl transferase	-
AC10G018680	369.7830596	464.1918952	456.4526741	58.35574793	186.1341989	187.9082628	430.1425429	144.1327365	1.580270781	0.001506923	0.034838261	AC10G018680	HIC10	23163904	23166104	+	1656	-	- && Q9MB73.1 RecName: Full=Limonoid UDP-glucosyltransferase; Short=LGTase; Short=Limonoid GTase; Short=Limonoid glucosyltransferase && PF00201:UDP-glucoronosyl and UDP-glucosyl transferase	UDPGT
AC04G022980	609.1052734	650.2407509	704.3276362	1372.244254	987.3741279	2476.094023	654.5578868	1611.904135	-1.300319637	0.001507266	0.034838261	AC04G022980	HIC4	33935563	33938260	+	720	-	- && - && -	-
AC03G018680	38.87906001	41.86099255	63.48017322	16.79938198	18.49015221	16.10642252	48.07340859	17.13198557	1.488281703	0.001508642	0.034838261	AC03G018680	HIC3	25035036	25038374	+	1072	-	- && - && -	-
novel.3477	101.085556	36.27952688	32.24389751	111.4064279	575.6600721	180.3919323	56.5363268	289.1528107	-2.35161047	0.001521187	0.035084661	-	HIC9	22037713	22051659	-	360	-	- && - && -	-
AC03G034080	628.1128139	131.1644433	194.4710068	2155.625961	534.9817372	2044.441899	317.916088	1578.349866	-2.311466427	0.001523546	0.035084661	AC03G034080	HIC3	46336280	46338783	-	1614	-	- && Q8LDW9.2 RecName: Full=Xyloglucan endotransglucosylase/hydrolase protein 9; Short=At-XTH9; Short=XTH-9; Flags: Precursor && PF06955:Xyloglucan endo-transglycosylase (XET) C-terminus|PF00722:Glycosyl hydrolases family 16	-
AC14G044290	767.2134508	501.4016663	544.1157704	300.6205196	204.6243511	344.677442	604.2436292	283.3074376	1.091916262	0.001523657	0.035084661	AC14G044290	HIC14	65339795	65347763	+	2020	-	- && Q9LUH2.1 RecName: Full=Protein DETOXIFICATION 19; Short=AtDTX19; AltName: Full=Multidrug and toxic compound extrusion protein 19; Short=MATE protein 19; AltName: Full=Protein ABERRANT LATERAL ROOT FORMATION 5 && PF01554:MatE	MatE
AC12G094930	195.2592791	163.7229931	295.2331865	114.0589619	65.33187114	91.26972763	218.0718196	90.22018687	1.268420061	0.001531591	0.035233858	AC12G094930	HIC12	145872325	145874720	-	2296	-	- && Q9M345.1 RecName: Full=L-type lectin-domain containing receptor kinase IV.2; Short=Arabidopsis thaliana lectin-receptor kinase a4; Short=AthlecRK-a4; Short=LecRK-IV.2; AltName: Full=Protein SMALL, GLUED-TOGETHER, AND COLLAPSED POLLEN; Flags: Precurso	Pkinase
AC16G021350	592.6896703	631.6358653	605.5807	843.5058109	1089.686303	1161.809945	609.9687452	1031.667353	-0.75769972	0.001535228	0.035284033	AC16G021350	HIC16	26680912	26687382	+	1187	-	- && Q2KJD3.1 RecName: Full=Spliceosome-associated protein CWC15 homolog && PF04889:Cwf15/Cwc15 cell cycle control protein	-
novel.1653	6.047853779	40.93074827	71.54114759	1.768355998	2.465353628	7.516330511	39.50658321	3.916680045	3.339310725	0.001538441	0.03532435	-	HIC2	1718939	1721303	+	1192	-	- && - && -	-
AC02G138760	935.6893775	759.0793316	928.0196751	1699.390114	1412.647629	3345.840839	874.2627947	2152.626194	-1.299986954	0.001540676	0.035342183	AC02G138760	HIC2	211546883	211556419	-	3053	-	- && Q9SY60.1 RecName: Full=Exocyst complex component EXO84C; Short=AtExo80c && PF16528:Exocyst component 84 C-terminal	-
AC14G053820	730.062349	606.5192698	993.5150919	416.4478375	216.9511192	374.742764	776.6989036	336.0472402	1.207164407	0.001542358	0.035347276	AC14G053820	HIC14	84283181	84288542	+	4076	-	- && Q9SHI2.2 RecName: Full=Leucine-rich repeat receptor-like serine/threonine-protein kinase At1g17230; Flags: Precursor && PF13855:Leucine rich repeat|PF08263:Leucine rich repeat N-terminal domain|PF00069:Protein kinase domain	Pkinase
AC06G009880	32.83120623	36.27952688	70.5335258	7.95760199	9.861414511	18.25394553	46.5480863	12.02432068	1.955393797	0.001550623	0.035503106	AC06G009880	HIC6	14555333	14564094	-	3305	-	- && - && -	-
AC02G069110	53.5667049	142.3273747	202.5319812	330.6825716	310.6345571	1221.940589	132.8086869	621.0859058	-2.226231583	0.001557944	0.035637049	AC02G069110	HIC2	87846217	87853131	+	5385	-	- && C0LGK4.1 RecName: Full=Probable LRR receptor-like serine/threonine-protein kinase At2g16250; Flags: Precursor && PF07714:Protein tyrosine kinase	Pkinase_Tyr
AC06G096770	125.2769711	40.93074827	112.8536413	35.36711996	8.628737697	17.18018402	93.02045356	20.39201389	2.174754983	0.001561868	0.035693104	AC06G096770	HIC6	170209012	170211332	+	1405	-	- && Q5E930.1 RecName: Full=S-type anion channel SLAH1; AltName: Full=SLAC1-homolog protein 1 && PF03595:Voltage-dependent anion channel	C4dic_mal_tran
AC06G099260	128.7328876	150.6995732	130.9908336	219.2761437	230.5105642	274.8829444	136.8077648	241.5565508	-0.819814216	0.001576326	0.035989567	AC06G099260	HIC6	173149889	173154815	+	2576	-	- && Q9ZPY9.1 RecName: Full=Phosphatidylinositol 4-kinase gamma 4; Short=AtPI4Kgamma4; Short=PI-4Kgamma4; Short=PI4K gamma 4; AltName: Full=Ubiquitin-like domain kinase gamma 4; Short=UbDK gamma 4 && PF00240:Ubiquitin family|PF00454:Phosphatidylinositol 3	PI3_PI4_kinase
novel.3040	14.68764489	21.39561841	69.525904	167.1096418	43.14368849	627.0767169	35.20305577	279.1100157	-2.989594211	0.001584399	0.03613982	-	HIC7	147622158	147624928	-	1465	-	- && Q9FMR3.1 RecName: Full=NAC domain-containing protein 90; Short=ANAC090 && PF02365:No apical meristem (NAM) protein	NAM
novel.2651	132.188804	168.3742145	313.3703789	68.08170591	3.698030442	20.40146853	204.6444658	30.72706829	2.724823922	0.001588447	0.036153945	-	HIC6	9536727	9539794	+	3068	-	- && O64477.1 RecName: Full=G-type lectin S-receptor-like serine/threonine-protein kinase At2g19130; Flags: Precursor && PF00954:S-locus glycoprotein domain|PF00069:Protein kinase domain	Pkinase
AC05G091530	46341.24759	33905.54348	74235.52828	17125.64366	13838.02991	27981.15097	51494.10645	19648.27485	1.389996193	0.001588983	0.036153945	AC05G091530	HIC5	169748425	169750644	+	1791	-	- && Q942D4.1 RecName: Full=BURP domain-containing protein 3; Short=OsBURP03; Flags: Precursor && PF03181:BURP domain	-
AC16G013220	272.15342	391.6328414	675.106604	1310.351794	781.5171	1727.682256	446.2976218	1273.183717	-1.512941704	0.001590377	0.036153945	AC16G013220	HIC16	15185511	15190153	+	1757	-	- && P43293.2 RecName: Full=Probable serine/threonine-protein kinase NAK && PF07714:Protein tyrosine kinase	Pkinase_Tyr
AC10G100070	0.863979111	0.930244279	0	2.652533997	22.18818265	23.62275303	0.598074463	16.15448989	-4.713249546	0.001592103	0.036153945	AC10G100070	HIC10	162630939	162631781	-	753	-	- && Q38874.2 RecName: Full=Homeobox protein SHOOT MERISTEMLESS && PF03790:KNOX1 domain|PF03791:KNOX2 domain	KNOX1
AC13G012180	2525.410942	2931.199723	3905.542085	7212.239937	4925.776548	20051.42228	3120.717583	10729.81292	-1.781702707	0.001592481	0.036153945	AC13G012180	HIC13	15357052	15359709	+	2586	-	- && Q9SCZ4.1 RecName: Full=Receptor-like protein kinase FERONIA; AltName: Full=Protein SIRENE; Flags: Precursor && PF12819:Carbohydrate-binding protein of the ER|PF07714:Protein tyrosine kinase	Pkinase_Tyr
AC16G019490	180.5716343	614.8914683	588.4511295	79.5760199	30.81692035	178.2444093	461.304744	96.21244983	2.260249972	0.001596368	0.036208256	AC16G019490	HIC16	23849874	23858335	-	2824	-	- && Q9FUR2.2 RecName: Full=Type I inositol polyphosphate 5-phosphatase 2; Short=At5PTase2 && PF03372:Endonuclease/Exonuclease/phosphatase family	Exo_endo_phos
AC08G026070	70.84628712	26.04683981	21.16005774	121.1323858	128.1983886	141.7365182	39.35106156	130.3557642	-1.722925668	0.001600066	0.036258181	AC08G026070	HIC8	33081089	33086679	-	2675	-	- && Q0WVU3.1 RecName: Full=Myb family transcription factor PHL5; AltName: Full=Protein PHR1-LIKE 5 && -	-
AC03G034870	424.2137436	436.2845668	498.7727896	685.2379491	698.9277535	776.3295656	453.0903667	720.1650894	-0.668823268	0.001604035	0.036314158	AC03G034870	HIC3	47409875	47415604	-	1419	-	- && O50046.1 RecName: Full=Tryptophan synthase beta chain 2, chloroplastic; Flags: Precursor && PF00291:Pyridoxal-phosphate dependent enzyme	PALP
AC11G054340	115.7732009	62.32636668	135.0213208	573.8315213	61.63384069	1704.059503	104.3736295	779.8416216	-2.901638232	0.001607313	0.036354387	AC11G054340	HIC11	98952724	98954597	-	1402	-	- && - && PF03168:Late embryogenesis abundant protein	-
AC14G001320	80.35005735	93.95467217	101.7698015	170.6463538	151.6192481	225.4899153	92.02484367	182.5851724	-0.990195081	0.001619303	0.036591411	AC14G001320	HIC14	1761342	1770521	+	2953	-	- && - && -	-
AC05G086480	1.727958223	0.930244279	65.49541681	0	0	0	22.7178731	0	6.870993041	0.001628255	0.036735376	AC05G086480	HIC5	163650052	163652184	+	1613	-	- && Q9FUB7.1 RecName: Full=Chalcone synthase; AltName: Full=Naringenin-chalcone synthase && PF00195:Chalcone and stilbene synthases, N-terminal domain|PF02797:Chalcone and stilbene synthases, C-terminal domain	Chal_sti_synt_N
AC10G017990	3847.298982	3622.371222	3476.2952	5846.184929	20704.03977	7563.576017	3648.655135	11371.2669	-1.639904341	0.001629279	0.036735376	AC10G017990	HIC10	22359180	22369996	+	4273	-	- && F4JKK0.1 RecName: Full=Probable E3 ubiquitin ligase SUD1; AltName: Full=Protein ECERIFERUM 9; AltName: Full=Protein SUPPRESSOR OF DRY2 DEFFECTS 1; Short=AtSUD1; AltName: Full=RING/U-box domain-containing protein && -	-
AC02G006790	39.74303912	37.20977115	66.50303861	158.2678618	67.79722476	410.1768936	47.81861629	212.08066	-2.150593807	0.001630223	0.036735376	AC02G006790	HIC2	8503275	8516187	+	2226	-	- && - && PF03732:Retrotransposon gag protein	Retrotrans_gag
AC12G019900	15.551624	16.74439702	54.41157704	3.536711996	6.163384069	4.295046006	28.90253269	4.665047357	2.643856723	0.001639287	0.036905293	AC12G019900	HIC12	24219667	24223287	+	1789	-	- && O24312.1 RecName: Full=Trans-cinnamate 4-monooxygenase; AltName: Full=Cinnamic acid 4-hydroxylase; Short=C4H; Short=CA4H; AltName: Full=Cytochrome P450 73; AltName: Full=Cytochrome P450C4H [Populus tremuloides] && PF00067:Cytochrome P450	p450
AC02G134390	649.7122917	989.7799127	994.5227137	349.2503096	523.8876459	435.9471696	878.0049727	436.3617084	1.009527486	0.001642911	0.036952539	AC02G134390	HIC2	205841704	205854153	-	2912	-	- && Q9FNU2.1 RecName: Full=ABC transporter B family member 25; Short=ABC transporter ABCB.25; Short=OsABCB25; AltName: Full=Protein ALS1 homolog && PF00005:ABC transporter|PF00664:ABC transporter transmembrane region	ABC_membrane
AC13G005850	724.0144952	622.3334226	606.5883218	1290.0157	994.7701888	2239.866492	650.9787465	1508.21746	-1.212154626	0.001644689	0.036958215	AC13G005850	HIC13	7488748	7492875	-	1782	-	- && Q0WRY5.1 RecName: Full=Serine/threonine-protein kinase CDL1; AltName: Full=Protein CDG1-like 1 && PF00069:Protein kinase domain	Pkinase
AC13G105890	407.7981405	336.7484289	340.5761674	174.1830658	199.6936438	236.2275303	361.707579	203.36808	0.832218228	0.001647337	0.036966319	AC13G105890	HIC13	184784914	184794353	-	1277	-	- && Q9MAX5.1 RecName: Full=Coatomer subunit zeta-1; AltName: Full=Zeta-1-coat protein; AltName: Full=Zeta-COP 1; AltName: Full=Zeta1-COP && PF01217:Clathrin adaptor complex small chain	-
AC04G091820	884.7146099	1723.742649	1994.083536	3712.663417	2782.151569	5901.393212	1534.180265	4132.0694	-1.429530792	0.001648102	0.036966319	AC04G091820	HIC4	165284595	165289156	-	1909	-	- && Q9SRE4.1 RecName: Full=UDP-galactose transporter 2; Short=At-UDP-GalT2 && PF03151:Triose-phosphate Transporter family	-
AC07G081490	19.00754045	37.20977115	21.16005774	62.77663792	96.14879148	60.13064409	25.79245645	73.01869116	-1.498441196	0.001667761	0.037372654	AC07G081490	HIC7	145038404	145046110	-	4452	-	- && - && -	-
AC01G077830	67.39037068	76.28003087	29.22103212	133.5108778	134.3617727	357.56258	57.63047789	208.4784102	-1.853279256	0.001674076	0.037479502	AC01G077830	HIC1	135177449	135177967	+	480	-	- && - && -	-
AC08G023120	75.16618268	58.60538957	75.57163478	10.61013599	12.32676814	35.43412955	69.78106901	19.45701123	1.845519097	0.001681939	0.037620766	AC08G023120	HIC8	29017440	29022828	+	2548	-	- && Q9FIK1.1 RecName: Full=BTB/POZ domain-containing protein At5g47800 && PF03000:NPH3 family	-
AC04G011570	22.46345689	9.302442789	31.23627571	102.5646479	65.33187114	53.68807508	21.00072513	73.86153136	-1.819940537	0.001685309	0.037661373	AC04G011570	HIC4	15305462	15324702	+	5325	-	- && Q9VR91.3 RecName: Full=Probable E3 ubiquitin-protein ligase HERC2; AltName: Full=HECT domain and RCC1-like domain-containing protein 2; AltName: Full=HECT-type E3 ubiquitin transferase HERC2 && PF08381:Transcription factor regulating root and shoot g	-
AC14G006100	332.6319578	164.6532374	105.8002887	648.1024732	493.0707256	570.1673573	201.0284946	570.446852	-1.503789025	0.001689064	0.037710485	AC14G006100	HIC14	8257335	8263938	-	1926	-	- && Q8S8M5.1 RecName: Full=Protein ABIL1; AltName: Full=Abl interactor-like protein 1; Short=AtABIL1 && -	-
AC04G100850	72.57424535	81.86149654	91.69358353	45.97725594	30.81692035	31.13908354	82.04310847	35.97775328	1.179062057	0.001713153	0.038213093	AC04G100850	HIC4	179097697	179098311	-	579	-	- && Q75IZ7.1 RecName: Full=Nuclear transcription factor Y subunit B-8; Short=OsNF-YB8; AltName: Full=Transcriptional activator HAP3I; Short=OsHAP3I && PF00808:Histone-like transcription factor (CBF/NF-Y) and archaeal histone	-
AC15G093080	0	0.930244279	0	17.68355998	29.58424353	1.073761502	0.310081426	16.113855	-5.589983233	0.001718766	0.038296146	AC15G093080	HIC15	165061272	165065342	-	2983	-	- && Q9LK03.3 RecName: Full=Proline-rich receptor-like protein kinase PERK2; AltName: Full=Proline-rich extensin-like receptor kinase 2; Short=AtPERK2; AltName: Full=Somatic embryogenesis receptor kinase-like protein && PF07714:Protein tyrosine kinase|PF1	Pkinase_Tyr
AC09G015770	117.5011591	57.67514529	105.8002887	423.5212615	115.8716205	508.9629517	93.65886437	349.4519446	-1.90024428	0.001720038	0.038296146	AC09G015770	HIC9	20110281	20113909	-	1245	-	- && Q8S8T4.1 RecName: Full=UDP-glucuronic acid decarboxylase 4; AltName: Full=UDP-XYL synthase 4; AltName: Full=UDP-glucuronate decarboxylase 4; Short=UGD; Short=UXS-4 && PF16363:GDP-mannose 4,6 dehydratase	-
AC16G034320	752.5258059	1022.338462	772.8459184	1147.663043	3629.00054	2275.300622	849.2367289	2350.654735	-1.468589085	0.001721838	0.038301004	AC16G034320	HIC16	47630632	47631333	+	657	-	- && Q8H273.1 RecName: Full=Dehydration-responsive element-binding protein 1E; Short=Protein DREB1E >A2XWL6.1 RecName: Full=Dehydration-responsive element-binding protein 1E; Short=Protein DREB1E && PF00847:AP2 domain	AP2
AC08G054380	5.183874668	3.720977115	3.022865391	46.86143394	34.51495079	6.442569009	3.975905725	29.27298458	-2.87642601	0.001729372	0.038433303	AC08G054380	HIC8	71257498	71263530	-	1412	-	- && - && -	-
AC08G016320	467.4126992	422.3309026	500.7880331	156.4995058	154.0846017	302.8007434	463.510545	204.461617	1.18084884	0.00173656	0.03855768	AC08G016320	HIC8	20539432	20539894	-	327	-	- && Q9SUD3.2 RecName: Full=Cytochrome c oxidase subunit 6b-3; Short=AtCOX6b-3 && PF02297:Cytochrome oxidase c subunit VIb	-
AC03G023220	83.80597379	77.21027515	106.8079105	95.49122388	453.6250675	456.3486381	89.27471981	335.1549765	-1.907844641	0.001765382	0.039161732	AC03G023220	HIC3	31305259	31313682	-	2400	-	- && Q9SLN1.2 RecName: Full=Filament-like plant protein 7; Short=AtFPP7 && PF05911:Filament-like plant protein, long coiled-coil	-
AC01G052530	20.73549867	20.46537413	17.12957055	77.8076639	120.8023278	27.91779904	19.44348112	75.50926357	-1.954106472	0.00176752	0.039173286	AC01G052530	HIC1	100145533	100160981	-	3011	-	- && Q7EYV7.1 RecName: Full=Poly [ADP-ribose] polymerase 1; Short=PARP-1; AltName: Full=NAD(+) ADP-ribosyltransferase 1; Short=ADPRT-1; AltName: Full=Poly[ADP-ribose] synthase 1 && -	-
AC16G002840	1156.004051	1105.130203	1104.35349	698.5006191	597.8482547	788.1409421	1121.829248	694.8299387	0.690712267	0.001769313	0.039177189	AC16G002840	HIC16	3110916	3117344	+	1661	-	- && Q9FKS5.1 RecName: Full=Cytochrome c1 2, heme protein, mitochondrial; AltName: Full=Complex III subunit 4-2; AltName: Full=Complex III subunit IV-2; AltName: Full=Cytochrome b-c1 complex subunit 4-2; AltName: Full=Ubiquinol-cytochrome-c reductase comp	-
AC03G028440	19.00754045	6.511709952	2.015243594	24.75698397	188.5995525	35.43412955	9.178164665	82.93022201	-3.164121788	0.001802941	0.039885336	AC03G028440	HIC3	38604662	38615036	-	2581	-	- && Q8GXZ3.1 RecName: Full=Serine/threonine-protein kinase At5g01020 && PF07714:Protein tyrosine kinase	Pkinase_Tyr
AC12G100140	1454.940823	2277.237995	1621.263471	851.4634129	406.7833486	922.3611298	1784.480763	726.8692971	1.29518106	0.001810791	0.039929732	AC12G100140	HIC12	153264774	153273886	+	3054	-	- && C0SVS4.1 RecName: Full=Myb family transcription factor PHL11; AltName: Full=Protein PHR1-LIKE 11 && PF00249:Myb-like DNA-binding domain|PF14379:MYB-CC type transfactor, LHEQLE motif	Myb_DNA-binding
AC14G118500	547.7627565	662.3339266	593.4892385	210.4343637	123.2676814	357.56258	601.1953072	230.4215417	1.382698861	0.001810879	0.039929732	AC14G118500	HIC14	207325419	207329662	+	3393	-	- && A2YMV6.2 RecName: Full=Probable serine/threonine-protein kinase WNK1; Short=OsWNK1; AltName: Full=Mitogen-activated protein kinase kinase 1; AltName: Full=Protein kinase with no lysine 1 && PF00069:Protein kinase domain	Pkinase
novel.897	815.596281	634.4265982	1414.701003	201.5925837	320.4959716	489.6352447	954.9079608	337.2412667	1.502018944	0.001811868	0.039929732	-	HIC13	166212333	166241742	+	2699	-	- && P98188.1 RecName: Full=Cytochrome P450 94A2; AltName: Full=P450-dependent fatty acid omega-hydroxylase && PF00067:Cytochrome P450	p450
AC02G132860	1056.646453	1828.860252	2642.991974	4656.96552	3343.019519	7708.533819	1842.832893	5236.172953	-1.506704272	0.00181406	0.039929732	AC02G132860	HIC2	203736611	203743302	-	2588	-	- && Q9S7P9.1 RecName: Full=SNAP25 homologous protein SNAP33; Short=AtSNAP33; AltName: Full=Snap25a; AltName: Full=Synaptosomal-associated protein SNAP25-like 1; Short=SNAP-25-like protein 1 && -	-
AC13G096340	73.43822446	133.0249319	278.103616	22.10444997	1.232676814	40.80293706	161.5222574	21.38002128	2.911628527	0.001814618	0.039929732	AC13G096340	HIC13	171929046	171932981	+	2335	-	- && - && PF03222:Tryptophan/tyrosine permease family	-
AC16G030110	53.5667049	30.6980612	59.44968603	132.6266998	77.65863927	414.4719396	47.90481738	208.2524262	-2.120621831	0.001814838	0.039929732	AC16G030110	HIC16	40623943	40625178	-	707	-	- && O03982.1 RecName: Full=Heavy metal-associated isoprenylated plant protein 39; Short=AtHIP39; Flags: Precursor && PF00403:Heavy-metal-associated domain	HMA
AC04G009980	38.87906001	56.74490101	96.73169252	23.87280597	19.72282902	9.663853514	64.11855118	17.75316284	1.845567549	0.001819947	0.040005801	AC04G009980	HIC4	12946976	12949621	+	1722	-	- && Q9LDR9.1 RecName: Full=Expansin-A10; Short=AtEXPA10; AltName: Full=Alpha-expansin-10; Short=At-EXP10; Short=AtEx10; AltName: Full=Ath-ExpAlpha-1.1; Flags: Precursor && PF03330:Rare lipoprotein A (RlpA)-like double-psi beta-barrel|PF01357:Pollen aller	-
AC13G103680	38.87906001	48.3727025	66.50303861	22.10444997	4.930707256	9.663853514	51.25160037	12.23300358	2.037518599	0.001821935	0.040013205	AC13G103680	HIC13	181762567	181770799	+	696	-	- && P48620.1 RecName: Full=Omega-3 fatty acid desaturase, chloroplastic; Flags: Precursor && PF00487:Fatty acid desaturase	-
AC15G109980	62.20649601	144.1878632	110.8383977	42.44054395	36.98030442	40.80293706	105.7442523	40.07459514	1.396953405	0.001838023	0.040329961	AC15G109980	HIC15	186384760	186395535	-	5832	-	- && Q55GU0.1 RecName: Full=Probable serine/threonine-protein kinase DDB_G0267514 && PF07714:Protein tyrosine kinase|PF00564:PB1 domain	Pkinase_Tyr
AC05G072390	1440.253178	1701.416786	1600.103414	1061.897777	547.3085054	646.4044239	1580.591126	751.8702353	1.070977857	0.001855047	0.040642054	AC05G072390	HIC5	146117388	146126463	+	2238	-	- && Q9Y7K5.2 RecName: Full=Uncharacterized WD repeat-containing protein C2A9.03 && -	-
AC15G016430	84.6699529	140.4668861	208.577712	53.05067993	32.04959716	63.35192859	144.571517	49.48406856	1.541919643	0.001855602	0.040642054	AC15G016430	HIC15	21764626	21769962	+	474	-	- && Q3EC11.2 RecName: Full=Probable protein S-acyltransferase 23; AltName: Full=Probable palmitoyltransferase At2g14255; AltName: Full=Zinc finger DHHC domain-containing protein At2g14255 && PF01529:DHHC palmitoyltransferase	-
AC08G045230	95.03770224	55.81465673	49.37346806	93.72286788	559.6352735	212.6047773	66.74194234	288.6543062	-2.110227806	0.001857653	0.040650223	AC08G045230	HIC8	58169107	58170792	-	1644	-	- && Q9FJP6.1 RecName: Full=U-box domain-containing protein 38; AltName: Full=Plant U-box protein 38 && PF04564:U-box domain	U-box
AC10G015200	4.319895556	0.930244279	2.015243594	5.305067993	39.44565804	27.91779904	2.421794476	24.22284169	-3.301296273	0.001875836	0.040969459	AC10G015200	HIC10	19022089	19025056	-	1776	-	- && Q0J233.2 RecName: Full=Cyclin-D2-1; AltName: Full=G1/S-specific cyclin-D2-1; Short=CycD2;1 && PF02984:Cyclin, C-terminal domain|PF00134:Cyclin, N-terminal domain	Cyclin_C
novel.1415	12.09570756	10.23268707	13.09908336	35.36711996	22.18818265	129.9251417	11.80915933	62.49348143	-2.404754644	0.001876093	0.040969459	-	HIC15	44060099	44061445	-	1132	-	- && - && -	-
AC16G074420	11.23172845	3.720977115	14.10670516	39.78800995	4.930707256	344.677442	9.68647024	129.7987197	-3.745350085	0.001877316	0.040969459	AC16G074420	HIC16	130845423	130847905	-	1011	-	- && P27774.1 RecName: Full=Phosphoribulokinase, chloroplastic; Short=PRK; Short=PRKase; AltName: Full=Phosphopentokinase; Flags: Precursor && PF00485:Phosphoribulokinase / Uridine kinase family	-
novel.3443	47.51885112	34.41903832	34.2591411	56.58739193	161.4806626	132.0726647	38.73234351	116.7135731	-1.586187442	0.001879186	0.040973368	-	HIC9	1254143	1257908	-	1848	-	- && - && -	-
AC10G005220	0.863979111	3.720977115	0	10.61013599	7.396060883	61.20440559	1.528318742	26.40353415	-4.101508254	0.001891824	0.04121182	AC10G005220	HIC10	6488258	6489659	-	1251	-	- && Q94AW5.1 RecName: Full=Ethylene-responsive transcription factor ERF003 && PF00847:AP2 domain	AP2
novel.226	0.863979111	0	0	0.884177999	2.465353628	76.23706661	0.287993037	26.52886608	-6.311425712	0.001894027	0.04122274	-	HIC10	29808011	29809102	+	877	-	- && - && -	-
AC11G034510	179.7076551	180.4673901	191.4481414	60.12410392	33.28227397	105.2286271	183.8743956	66.21166835	1.470881921	0.001903322	0.041357629	AC11G034510	HIC11	70981516	70985303	+	1661	-	- && Q9M0X5.1 RecName: Full=Cysteine-rich receptor-like protein kinase 25; Short=Cysteine-rich RLK25; Flags: Precursor && PF01657:Salt stress response/antifungal	-
AC16G022650	133.9167622	120.9317563	185.4024107	447.3940674	150.3865713	1913.442996	146.7503097	837.0745448	-2.512225468	0.001903639	0.041357629	AC16G022650	HIC16	28676492	28683381	+	2808	-	- && Q9SU40.1 RecName: Full=Monocopper oxidase-like protein SKU5; AltName: Full=Skewed roots; Flags: Precursor && PF07731:Multicopper oxidase|PF00394:Multicopper oxidase|PF07732:Multicopper oxidase	-
AC14G108030	543.442861	547.9138803	979.4083868	388.1541415	155.3172785	183.6132168	690.2550427	242.3615456	1.507798583	0.00191406	0.041460706	AC14G108030	HIC14	192771399	192772939	+	1296	-	- && Q9LDD1.1 RecName: Full=Probable BOI-related E3 ubiquitin-protein ligase 3; AltName: Full=RING-type E3 ubiquitin transferase BRG3 && PF13920:Zinc finger, C3HC4 type (RING finger)	-
AC15G005070	0.863979111	0	1.007621797	0.884177999	3.698030442	91.26972763	0.623866969	31.95064536	-5.682818997	0.001914145	0.041460706	AC15G005070	HIC15	6419033	6429407	-	2888	-	- && Q9SW11.2 RecName: Full=U-box domain-containing protein 35; AltName: Full=Plant U-box protein 35; Includes: RecName: Full=E3 ubiquitin ligase; Includes: RecName: Full=Serine/threonine-protein kinase && PF00582:Universal stress protein family	Usp
AC03G014670	157.2441982	154.4205503	151.1432696	22.10444997	85.05470016	26.84403754	154.2693394	44.66772922	1.798522688	0.001915198	0.041460706	AC03G014670	HIC3	20067208	20068742	-	1462	-	- && Q9C9A9.1 RecName: Full=Zinc finger protein CONSTANS-LIKE 7 && PF06203:CCT motif	CCT
AC11G046160	64.79843334	66.0473438	66.50303861	123.7849198	112.1735901	200.7934008	65.78293858	145.5839702	-1.146451229	0.00191523	0.041460706	AC11G046160	HIC11	87714811	87716561	-	1574	-	- && - && -	-
AC13G080620	177.1157178	184.1883672	43.32773727	42.44054395	24.65353628	6.442569009	134.8772741	24.51221641	2.454867002	0.00192232	0.041577042	AC13G080620	HIC13	146132109	146133225	+	993	-	- && O02414.1 RecName: Full=Dynein light chain LC6, flagellar outer arm && PF01221:Dynein light chain type 1	-
AC12G041450	133.0527831	130.234199	176.3338145	33.59876396	82.58934653	55.83559808	146.5402656	57.34123619	1.361778865	0.001924178	0.041579976	AC12G041450	HIC12	52854095	52854913	-	747	-	- && O49858.1 RecName: Full=Cytochrome P450 82A3; AltName: Full=Cytochrome P450 CP6 && PF00067:Cytochrome P450	p450
AC06G091320	29.37528978	45.58196966	115.8765067	280.2844256	110.9409132	445.6110231	63.61125537	278.945454	-2.135288374	0.001925889	0.041579976	AC06G091320	HIC6	162834542	162837074	-	1272	-	- && Q9C9T2.1 RecName: Full=Protein SAR DEFICIENT 1 && PF07887:Calmodulin binding protein-like	-
AC10G003560	1013.447498	1215.829272	4214.881977	832.0114969	290.9117281	179.3181708	2148.052916	434.0804653	2.306302563	0.001934375	0.041722427	AC10G003560	HIC10	4529155	4535627	-	2455	-	- && Q8H1Z0.1 RecName: Full=Protein ECERIFERUM 3; AltName: Full=Protein FACELESS POLLEN 1; AltName: Full=Protein WAX2; AltName: Full=Protein YORE-YORE && PF04116:Fatty acid hydroxylase superfamily|PF12076:WAX2 C-terminal domain	-
novel.1088	21.59947778	13.95366418	26.19816672	3.536711996	6.163384069	2.147523003	20.58376956	3.949206356	2.404050648	0.001935932	0.041722427	-	HIC14	17345244	17346594	+	641	-	- && O23116.1 RecName: Full=ETHYLENE INSENSITIVE 3-like 3 protein && -	-
AC10G002230	530.4831743	713.4973619	2130.112479	4817.885916	1289.379947	15169.02873	1124.697672	7092.098198	-2.656769805	0.001959127	0.04216576	AC10G002230	HIC10	2679119	2680407	-	1074	-	- && Q38910.1 RecName: Full=Probable xyloglucan endotransglucosylase/hydrolase protein 23; Short=At-XTH23; Short=XTH-23; Flags: Precursor && PF00722:Glycosyl hydrolases family 16|PF06955:Xyloglucan endo-transglycosylase (XET) C-terminus	-
AC15G093910	832.0118841	1094.897516	631.7788668	2085.775899	2005.565176	1317.505362	852.896089	1802.948813	-1.079835312	0.001959984	0.04216576	AC15G093910	HIC15	165885236	165887177	-	1232	-	- && O80450.1 RecName: Full=Trihelix transcription factor GT-3b; AltName: Full=Transcription factor GT-1-like; AltName: Full=Trihelix DNA-binding protein GT-3b && PF13837:Myb/SANT-like DNA-binding domain	-
AC08G025550	237.5942556	185.1186115	268.027398	720.6050691	300.7731426	764.5181891	230.246755	595.2988003	-1.371269181	0.001972384	0.042394891	AC08G025550	HIC8	32189419	32196293	-	2300	-	- && Q8VZ02.1 RecName: Full=Transcription factor bHLH48; AltName: Full=Basic helix-loop-helix protein 48; Short=AtbHLH48; Short=bHLH 48; AltName: Full=Transcription factor EN 97; AltName: Full=bHLH transcription factor bHLH048 && PF00010:Helix-loop-helix	HLH
AC04G103320	2639.456185	4174.006079	2914.042237	1889.488384	596.6155779	767.7394736	3242.5015	1084.614478	1.579419549	0.001974881	0.042410911	AC04G103320	HIC4	182715433	182725716	-	2177	-	- && - && PF01925:Sulfite exporter TauE/SafE	-
AC15G106790	11.23172845	2.790732837	7.05335258	48.62978994	20.95550584	30.06532204	7.025271287	33.21687261	-2.241332681	0.001979094	0.042451676	AC15G106790	HIC15	182684587	182687948	-	1677	-	- && O66601.1 RecName: Full=GMP synthase [glutamine-hydrolyzing]; AltName: Full=GMP synthetase; AltName: Full=Glutamine amidotransferase && PF00958:GMP synthase C terminal domain|PF00117:Glutamine amidotransferase class-I	GATase
AC05G073240	5065.509529	11817.82332	11778.09119	4827.611874	1279.518533	1941.360795	9553.808011	2682.8304	1.832141027	0.001980284	0.042451676	AC05G073240	HIC5	147344012	147349445	+	3727	-	- && F8WKW1.1 RecName: Full=7-deoxyloganetin glucosyltransferase; AltName: Full=Genipin glucosyltransferase; AltName: Full=UDP-glucose glucosyltransferase 2; Short=GjUGT2; AltName: Full=UDP-glycosyltransferase 85A24 && -	-
AC05G074340	1057.510432	877.220355	1230.306214	226.3495677	355.0109224	634.5930474	1055.012334	405.3178458	1.38062048	0.001987007	0.042558136	AC05G074340	HIC5	148688681	148690603	-	1206	-	- && - && -	-
AC10G011250	1197.475048	1715.37045	1912.466171	4080.481465	2281.684782	7820.205016	1608.437223	4727.457088	-1.555488749	0.001991352	0.042601702	AC10G011250	HIC10	13818094	13819586	+	1228	-	- && - && PF04654:Protein of unknown function, DUF599	-
AC05G081060	163.292052	179.5371458	165.2499747	106.1013599	55.47045662	50.46679057	169.3597242	70.67953569	1.253569769	0.001992558	0.042601702	AC05G081060	HIC5	157277411	157279780	-	1213	-	- && - && PF15699:NPR1 interacting	-
AC13G026400	864.8430904	917.220859	801.0593287	1172.420027	1632.064102	1652.518951	861.0410927	1485.667693	-0.786502132	0.001995807	0.042633536	AC13G026400	HIC13	35926523	35942806	-	8639	-	- && - && PF07496:CW-type Zinc Finger	zf-CW
AC12G040780	514.0675712	301.3991464	491.719437	134.3950558	252.6987468	100.9335811	435.7287182	162.6757946	1.423743964	0.002004395	0.042755779	AC12G040780	HIC12	52004592	52006235	-	1116	-	- && - && PF13855:Leucine rich repeat|PF08263:Leucine rich repeat N-terminal domain|PF12799:Leucine Rich repeats (2 copies)	LRRNT_2
novel.433	1455.804802	1338.621517	1643.431151	954.9122388	406.7833486	541.1757968	1479.285824	634.2904614	1.220631597	0.00200506	0.042755779	-	HIC11	93719926	93723895	+	3348	-	- && - && -	-
AC07G077430	1683.031309	1756.301198	1344.167477	858.5368369	878.8985683	437.0209311	1594.499995	724.8187788	1.137450838	0.002007249	0.042764818	AC07G077430	HIC7	139775812	139786648	+	4472	-	- && Q53NI2.1 RecName: Full=Probable NAD kinase 2, chloroplastic; Flags: Precursor && PF01513:ATP-NAD kinase	NAD_kinase
AC02G143170	1842.867444	1812.115855	1891.306113	1248.459334	602.778962	667.8796539	1848.763138	839.7059835	1.137798211	0.002009764	0.042780771	AC02G143170	HIC2	217913609	217929833	+	1894	-	- && Q10G56.1 RecName: Full=Ornithine aminotransferase, mitochondrial; AltName: Full=Ornithine delta-aminotransferase; AltName: Full=Ornithine--oxo-acid aminotransferase; Flags: Precursor && PF00202:Aminotransferase class-III	Aminotran_3
AC02G127460	965.9286464	1085.595073	1719.002786	447.3940674	313.0999107	721.567729	1256.842169	494.0205691	1.346753198	0.002017617	0.042910241	AC02G127460	HIC2	195687425	195692163	+	1200	-	- && A0LTY8.1 RecName: Full=Transaldolase && PF00923:Transaldolase	-
AC13G105510	273.0173992	319.0737877	267.0197762	398.7642775	602.778962	678.617269	286.370321	560.0535028	-0.966811955	0.002020209	0.042927679	AC13G105510	HIC13	184330683	184355231	+	2505	-	- && Q8L7F7.1 RecName: Full=Nuclear pore complex protein NUP62; AltName: Full=Nucleoporin 62; Short=NP62; AltName: Full=Protein EMBRYO DEFECTIVE 2766 && PF05064:Nsp1-like C-terminal region	-
AC15G016510	13788.24264	9471.747247	10121.56095	16144.20608	24081.57424	24736.24371	11127.18361	21654.00801	-0.960510984	0.002022091	0.042930004	AC15G016510	HIC15	21931289	21931862	-	435	-	- && P49311.1 RecName: Full=Glycine-rich RNA-binding protein GRP2A && PF00076:RNA recognition motif. (a.k.a. RRM, RBD, or RNP domain)	RRM_1
AC12G011640	12.95968667	20.46537413	15.11432696	51.28232393	176.2727844	25.77027604	16.17979592	84.44179479	-2.380838035	0.002026359	0.042982935	AC12G011640	HIC12	14148859	14149651	+	711	-	- && - && -	-
novel.2002	14.68764489	20.46537413	36.27438469	65.42917192	29.58424353	444.5372616	23.80913457	179.8502257	-2.919270953	0.002037387	0.043146169	-	HIC2	219456266	219466635	-	1521	-	- && P81799.4 RecName: Full=N-acetyl-D-glucosamine kinase; Short=N-acetylglucosamine kinase; AltName: Full=GlcNAc kinase && -	-
AC12G008210	810.4124064	851.1735152	1095.284893	1785.15538	1550.707432	4874.877217	918.9569383	2736.913343	-1.574547271	0.002037616	0.043146169	AC12G008210	HIC12	9678749	9680044	+	1176	-	- && Q9SZP8.1 RecName: Full=Eukaryotic translation initiation factor 4B3; Short=AtTif4B3; Short=eIF4B3 && PF06273:Plant specific eukaryotic initiation factor 4B	-
AC15G007440	59.61455868	80.00100798	74.56401298	185.6773798	104.7775292	486.4139602	71.39319321	258.9562897	-1.859507246	0.002041873	0.043177713	AC15G007440	HIC15	9763789	9764372	-	528	-	- && Q9FLE8.1 RecName: Full=Uncharacterized protein At5g39865 && PF00462:Glutaredoxin	-
AC02G041840	331.7679787	284.6547493	324.4542187	210.4343637	144.2231872	132.0726647	313.6256489	162.2434052	0.947758499	0.002042671	0.043177713	AC02G041840	HIC2	52186457	52187884	+	789	-	- && B9EXZ6.1 RecName: Full=Amino-acid permease BAT1 homolog && PF13520:Amino acid permease	-
AC12G029400	12.95968667	9.302442789	0	78.6918419	48.07439574	36.50789105	7.420709819	54.42470956	-2.86423163	0.002045488	0.043199563	AC12G029400	HIC12	36713646	36714378	+	633	-	- && P59169.2 RecName: Full=Histone H3.3; AltName: Full=Histone H3.2 >Q71V89.3 RecName: Full=Histone H3.3 >P69245.2 RecName: Full=Histone H3.3 >P69244.2 RecName: Full=Histone H3.3; AltName: Full=Histone H3.2; AltName: Full=Minor histone H3 >Q71H73.3 RecNa	Histone
AC05G050470	2563.426023	3834.466917	4026.456701	7299.773559	5683.872789	18637.27838	3474.783214	10540.30824	-1.600947955	0.002051125	0.043280883	AC05G050470	HIC5	109015054	109018815	-	2758	-	- && Q9ZU95.1 RecName: Full=Nudix hydrolase 17, mitochondrial; Short=AtNUDT17; Flags: Precursor && PF00293:NUDIX domain	NUDIX
AC04G010070	0.863979111	0.930244279	1.007621797	16.79938198	23.42085946	3.221284505	0.933948396	14.48050865	-3.955050801	0.002055314	0.043331536	AC04G010070	HIC4	13030275	13034518	+	3061	-	- && Q9FDW1.1 RecName: Full=Transcription factor MYB44; AltName: Full=Myb-related protein 44; Short=AtMYB44; AltName: Full=Myb-related protein R1; Short=AtMYBR1 && PF00249:Myb-like DNA-binding domain	Myb_DNA-binding
AC16G015340	104.5414725	139.5366418	76.57925658	29.17787396	7.396060883	44.02422156	106.8857903	26.86605214	1.985226325	0.002059276	0.043367753	AC16G015340	HIC16	18025950	18031669	+	1399	-	- && - && -	-
AC09G009940	82.07801557	88.37320649	61.46492962	38.01965395	22.18818265	35.43412955	77.30538389	31.88065538	1.269520089	0.002060613	0.043367753	AC09G009940	HIC9	12081776	12085690	-	1199	-	- && Q3KRA9.2 RecName: Full=Alpha-ketoglutarate-dependent dioxygenase alkB homolog 6; AltName: Full=Alkylated DNA repair protein alkB homolog 6 && PF13532:2OG-Fe(II) oxygenase superfamily	-
AC06G096340	32.83120623	40.93074827	30.22865391	82.2285539	61.63384069	86.97468162	34.66353614	76.94569207	-1.152546237	0.002068588	0.043483127	AC06G096340	HIC6	169748887	169752746	-	720	-	- && D2WL32.1 RecName: Full=1,4-alpha-glucan-branching enzyme 3, chloroplastic/amyloplastic; Short=AtSBE III; AltName: Full=Branching enzyme 1; Short=AtBE1; AltName: Full=Protein EMBRYO DEFECTIVE 2729; AltName: Full=Starch-branching enzyme 3; Flags: Precu	-
AC14G019380	128.7328876	99.53613784	108.8231541	57.47156993	62.86651751	40.80293706	112.3640598	53.71367483	1.066666478	0.002069685	0.043483127	AC14G019380	HIC14	25208025	25220736	+	2370	-	- && Q6YZM6.1 RecName: Full=Bifunctional nuclease 2; Short=OsBBD2 && PF02577:Bifunctional nuclease	-
AC05G001920	324.8561458	318.1435434	445.3688343	663.1334992	673.0415404	2117.457681	362.7895078	1151.210907	-1.666073093	0.002074205	0.043540338	AC05G001920	HIC5	2998778	3000197	+	1420	-	- && Q7XA40.2 RecName: Full=Putative disease resistance protein RGA3; AltName: Full=Blight resistance protein B149; AltName: Full=RGA1-blb && PF00931:NB-ARC domain	NB-ARC
AC11G055350	118.3651382	110.6990692	78.59450017	379.3123615	730.9773506	113.8187192	102.5529025	408.0361438	-1.991344926	0.002079152	0.043606385	AC11G055350	HIC11	100159352	100168652	-	3503	-	- && Q689G6.1 RecName: Full=Two-component response regulator-like PRR95; AltName: Full=Pseudo-response regulator 95; Short=OsPRR95 && PF00072:Response regulator receiver domain	Response_reg
AC04G002720	0.863979111	0.930244279	8.060974377	15.91520398	11.09409132	99.85981964	3.285065922	42.28970498	-3.706640284	0.002082219	0.043632926	AC04G002720	HIC4	3330376	3332329	-	1714	-	- && Q8VZG2.1 RecName: Full=Protein HYPER-SENSITIVITY-RELATED 4; Short=AtHSR4; AltName: Full=BCS1-like protein && PF14363:Domain associated at C-terminal with AAA|PF00004:ATPase family associated with various cellular activities (AAA)	AAA
AC15G029860	156.3802191	200.00252	158.1966221	302.3888756	420.3427935	273.8091829	171.5264537	332.180284	-0.952273229	0.00209068	0.043772361	AC15G029860	HIC15	43786352	43800230	-	2206	-	- && - && PF10225:Uncharacterized conserved protein (DUF2215)	-
novel.1162	1.727958223	4.651221394	38.28962829	9.725957988	48.07439574	854.7141552	14.88960264	304.171503	-4.356405309	0.002094745	0.043819604	-	HIC14	207818729	207820996	+	1609	-	- && - && -	-
AC09G018960	322.2642085	286.5152379	246.8673403	390.8066755	1387.994092	719.420206	285.2155956	832.7403247	-1.544979439	0.002103522	0.043935702	AC09G018960	HIC9	24492183	24498624	-	3384	-	- && Q9LSM5.1 RecName: Full=Protein ecdysoneless homolog && PF07093:SGT1 protein	SGT1
novel.2925	162.4280729	156.2810388	210.5929556	86.64944389	78.89131609	107.3761502	176.4340225	90.97230338	0.953975052	0.002103922	0.043935702	-	HIC7	143003608	143010761	+	3248	-	- && Q9SB58.2 RecName: Full=Protein S-acyltransferase 8; AltName: Full=Probable palmitoyltransferase At4g24630; AltName: Full=Zinc finger DHHC domain-containing protein At4g24630 && -	-
AC02G008230	1180.195466	1081.874096	1620.25585	725.9101371	782.7497768	578.7574493	1294.108471	695.8057877	0.895176149	0.002125698	0.044322511	AC02G008230	HIC2	10647771	10660922	-	6366	-	- && F4ITL6.1 RecName: Full=Protein REVERSION-TO-ETHYLENE SENSITIVITY1 && -	-
AC08G114450	21.59947778	87.44296221	140.0594298	183.0248458	209.5550584	1270.259856	83.0339566	554.2799201	-2.739823328	0.002129035	0.044322511	AC08G114450	HIC8	182221878	182223131	-	1212	-	- && Q84TG3.1 RecName: Full=E3 ubiquitin-protein ligase PUB23; AltName: Full=Plant U-box protein 23; AltName: Full=U-box domain-containing protein 23 && PF04564:U-box domain	U-box
AC11G044820	18.14356134	37.20977115	15.11432696	31.83040796	120.8023278	168.5805557	23.48921982	107.0710972	-2.185862069	0.00212953	0.044322511	AC11G044820	HIC11	86043216	86052273	-	1743	-	- && Q6NQK2.1 RecName: Full=NAC domain-containing protein 8; Short=ANAC008 && PF02365:No apical meristem (NAM) protein	NAM
AC16G007640	388.7906001	500.471422	911.8977264	155.6153278	97.3814683	306.0220279	600.3865828	186.339608	1.687200633	0.002129764	0.044322511	AC16G007640	HIC16	8960510	8967169	-	2008	-	- && - && PF05686:Glycosyl transferase family 90	-
novel.432	2540.098587	2244.679445	3293.915655	823.169717	1708.490064	738.7479131	2692.897896	1090.135898	1.305082723	0.002143839	0.044577136	-	HIC11	93661197	93669065	+	6854	-	- && - && -	-
AC07G052050	2718.942263	2839.105539	2937.217538	3909.835111	4300.809404	4919.9752	2831.755114	4376.873238	-0.62817155	0.00214748	0.044614538	AC07G052050	HIC7	99479735	99480965	+	904	-	- && - && PF00564:PB1 domain	-
AC05G076050	374.1029552	408.3772384	424.2087766	559.6846733	835.7548798	1166.104991	402.2296567	853.8481813	-1.085687284	0.002156806	0.044769889	AC05G076050	HIC5	151015033	151017387	+	2226	-	- && Q8S8L9.1 RecName: Full=Uncharacterized TPR repeat-containing protein At2g32450 && PF14559:Tetratricopeptide repeat|PF13414:TPR repeat	-
novel.1529	1.727958223	4.651221394	2.015243594	17.68355998	24.65353628	10.73761502	2.79814107	17.69157042	-2.65779385	0.002169856	0.04500221	-	HIC16	32665023	32670756	+	1040	-	- && Q2V9B0.1 RecName: Full=Transcription factor MYB1R1; AltName: Full=Myb-related protein R1; Short=StMYB1R-1 && -	-
AC12G003090	1183.651382	1411.180571	754.708726	1939.88653	2398.78908	2408.447048	1116.51356	2249.040886	-1.010049654	0.00217309	0.045014089	AC12G003090	HIC12	3715883	3743791	-	3340	-	- && Q8GUL2.1 RecName: Full=Transportin MOS14; AltName: Full=Importin beta MOS14; AltName: Full=Protein MODIFIER OF SNC1 14; AltName: Full=Transportin-SR; Short=TRN-SR && PF08389:Exportin 1-like protein	-
AC06G104690	942.6012104	1055.827257	752.6934824	461.5409154	605.2443156	483.1926757	917.0406498	516.6593022	0.828760121	0.002174458	0.045014089	AC06G104690	HIC6	180393779	180402868	-	3657	-	- && P29193.1 RecName: Full=Phosphoenolpyruvate carboxylase, housekeeping isozyme; Short=PEPC; Short=PEPCase && PF00311:Phosphoenolpyruvate carboxylase	-
novel.729	1.727958223	3.720977115	8.060974377	15.91520398	7.396060883	134.2201877	4.503303238	52.51048418	-3.553907422	0.002176003	0.045014089	-	HIC12	37638082	37638893	-	812	-	- && - && -	-
AC10G020640	2188.459089	2234.446758	2603.694724	4880.662554	3153.18729	5758.582933	2342.20019	4597.477592	-0.973104028	0.002178458	0.045026428	AC10G020640	HIC10	26226117	26229846	+	2531	-	- && Q8W486.1 RecName: Full=Uncharacterized protein At1g04910 && -	-
AC16G064750	86.39791113	106.0478478	94.71644892	15.91520398	38.21298123	47.24550607	95.72073595	33.79123043	1.511507599	0.002187465	0.04515145	AC16G064750	HIC16	109246202	109246913	+	588	-	- && Q9SX65.1 RecName: Full=1,4-dihydroxy-2-naphthoyl-CoA thioesterase 1; Short=AtDHNAT1; Short=DHNA-CoA thioesterase 1 && PF03061:Thioesterase superfamily	4HBT
AC08G032970	122.6850338	137.6761533	124.9451028	205.1292957	224.3471801	338.234873	128.43543	255.9037829	-0.994133202	0.002188235	0.04515145	AC08G032970	HIC8	41587275	41601428	+	4154	-	- && Q9AYT5.1 RecName: Full=Putative GTP diphosphokinase RSH1, chloroplastic; AltName: Full=RelA/SpoT homolog 1; Short=Os-RelA1; Short=OsRSH1; AltName: Full=ppGpp synthetase RSH1; Flags: Precursor && PF10615:Protein of unknown function (DUF2470)	-
AC05G081960	73.43822446	80.00100798	229.7377697	438.5522874	268.7235454	568.0198343	127.7256674	425.0985557	-1.736514332	0.002196376	0.045269204	AC05G081960	HIC5	158409140	158418504	+	2171	-	- && - && -	-
AC11G047250	457.908929	800.0100798	721.4572067	1621.58245	1858.876635	992.1556274	659.7920718	1490.871571	-1.17619261	0.002197679	0.045269204	AC11G047250	HIC11	89392786	89394066	-	1244	-	- && Q9M0B6.1 RecName: Full=UDP-glucuronate 4-epimerase 1; AltName: Full=UDP-glucuronic acid epimerase 1; Short=AtUGlcAE3 && PF01370:NAD dependent epimerase/dehydratase family	Epimerase
AC10G020170	1520.603236	1271.643929	1487.249772	438.5522874	509.0955241	949.2051673	1426.498979	632.2843263	1.174031295	0.002200858	0.045296158	AC10G020170	HIC10	25462387	25466406	-	1520	-	- && A3F5L3.1 RecName: Full=Fatty acid desaturase DES2; Short=SbDES2 && PF11960:Domain of unknown function (DUF3474)|PF00487:Fatty acid desaturase	-
AC15G021850	133.0527831	98.60589356	207.5700902	362.5129795	186.1341989	1946.729602	146.409589	831.7922602	-2.506492889	0.002205994	0.045363321	AC15G021850	HIC15	29722643	29735437	+	4266	-	- && F4I114.1 RecName: Full=Probable serine/threonine-protein kinase At1g09600 && PF00069:Protein kinase domain	Pkinase
AC03G025020	35.42314356	47.44245822	74.56401298	125.5532758	99.84682192	250.1864299	52.47653826	158.5288425	-1.597758038	0.00221078	0.045389328	AC03G025020	HIC3	33502916	33505197	+	2200	-	- && - && -	-
AC06G081710	60.47853779	57.67514529	59.44968603	120.2482078	147.9212177	93.41725063	59.20112303	120.528892	-1.023715927	0.002211006	0.045389328	AC06G081710	HIC6	148976861	149001264	-	4034	-	- && - && -	-
AC10G014630	832.8758633	1033.501394	1054.980022	636.6081592	611.4076997	561.5772653	973.7857595	603.1977081	0.690573823	0.002218592	0.045506502	AC10G014630	HIC10	18308943	18315956	-	1332	-	- && Q6H4R6.1 RecName: Full=Potassium transporter 23; AltName: Full=OsHAK23 && PF02705:K+ potassium transporter	K_trans
AC01G075060	418.1658898	573.0304758	824.23463	1219.28146	1073.661505	4902.795016	605.1436652	2398.579327	-1.986954545	0.002223111	0.045560603	AC01G075060	HIC1	131965555	131970995	-	1700	-	- && Q9XIP8.1 RecName: Full=Protein CDI; AltName: Full=Protein CADMIUM INDUCED && -	-
AC12G044490	1.727958223	2.790732837	6.045730782	29.17787396	39.44565804	7.516330511	3.521473947	25.37995417	-2.863838231	0.002230828	0.045680116	AC12G044490	HIC12	57400990	57403204	-	1924	-	- && Q8H7U1.1 RecName: Full=Tubulin beta-2 chain; AltName: Full=Beta-2-tubulin && PF00091:Tubulin/FtsZ family, GTPase domain|PF03953:Tubulin C-terminal domain	Tubulin
AC05G105270	10.36774934	3.720977115	16.12194875	27.40951797	13.55944495	264.1453294	10.07022507	101.7047641	-3.338555038	0.002245978	0.045951495	AC05G105270	HIC5	186685101	186694941	-	1621	-	- && Q8LGJ5.1 RecName: Full=Plant cysteine oxidase 2 && PF07847:Protein of unknown function (DUF1637)	-
novel.3090	1600.089314	1793.51097	1342.152234	740.9411631	686.6009853	1076.982786	1578.584172	834.8416448	0.919055592	0.002248093	0.045955962	-	HIC8	37807056	37814932	+	1363	-	- && - && -	-
AC02G031330	122.6850338	245.5844896	114.8688849	947.8388148	584.2888098	213.6785388	161.0461361	581.9353878	-1.85368686	0.002258981	0.0461396	AC02G031330	HIC2	39391146	39400174	+	1085	-	- && Q94A97.1 RecName: Full=Ubiquitin-conjugating enzyme E2 35; AltName: Full=E2 ubiquitin-conjugating enzyme 35; AltName: Full=Ubiquitin carrier protein 35 && PF00179:Ubiquitin-conjugating enzyme	UQ_con
AC02G000090	396.5664121	588.8446285	939.1035149	1816.10161	1009.562311	2837.951649	641.5048518	1887.871856	-1.557564477	0.002261838	0.046159017	AC02G000090	HIC2	178632	180647	+	1732	-	- && - && PF02298:Plastocyanin-like domain	Cu_bind_like
AC13G104620	1042.822787	1130.246799	1544.684215	2720.615703	1789.846734	3749.575163	1239.251267	2753.345867	-1.15192022	0.002268222	0.046234576	AC13G104620	HIC13	183017986	183033280	+	9287	-	- && C0LGI2.1 RecName: Full=Probable LRR receptor-like serine/threonine-protein kinase At1g67720; Flags: Precursor && PF07714:Protein tyrosine kinase	Pkinase_Tyr
AC05G091320	0	0	0	5.305067993	17.25747539	3.221284505	0	8.594609297	-5.638945751	0.002269357	0.046234576	AC05G091320	HIC5	169545111	169553662	+	5650	-	- && F1R345.1 RecName: Full=ATP-dependent DNA helicase DDX11; AltName: Full=DEAD/H-box protein 11 && PF06733:DEAD_2|PF13307:Helicase C-terminal domain	-
AC14G018940	339.5437907	369.3069787	328.4847058	820.517183	472.1152197	2529.782098	345.7784918	1274.138167	-1.881633929	0.002274623	0.046302904	AC14G018940	HIC14	24583476	24597525	+	1730	-	- && P49351.1 RecName: Full=Farnesyl pyrophosphate synthase 1; Short=FPP synthase 1; Short=FPS 1; AltName: Full=(2E,6E)-farnesyl diphosphate synthase 1; AltName: Full=Dimethylallyltranstransferase 1; AltName: Full=Farnesyl diphosphate synthase 1; AltName:	-
novel.2330	94.17372313	66.97758808	88.67071814	43.32472195	22.18818265	12.88513802	83.27400978	26.13268087	1.660036236	0.002278931	0.04635166	-	HIC4	67432773	67435734	-	1574	-	- && - && -	-
novel.3416	24.19141512	32.55854976	37.28200649	97.25957988	51.77242618	90.19596613	31.34399046	79.7426574	-1.354570201	0.002282365	0.046382555	-	HIC9	27514996	27516316	+	1321	-	- && - && -	-
AC03G023200	44.06293467	26.97708409	36.27438469	38.90383195	170.1094003	241.5963378	35.77146782	150.20319	-2.06785342	0.002286801	0.046405155	AC03G023200	HIC3	31288843	31290698	-	567	-	- && Q9SLN1.2 RecName: Full=Filament-like plant protein 7; Short=AtFPP7 && PF05911:Filament-like plant protein, long coiled-coil	-
AC09G048190	19.00754045	25.11659553	39.29725009	79.5760199	22.18818265	607.7490099	27.80712869	236.5044041	-3.08960509	0.002287308	0.046405155	AC09G048190	HIC9	75949528	75950994	-	636	-	- && - && -	-
AC01G059400	477.7804485	438.1450553	495.7499242	891.2514229	695.229723	5332.299617	470.558476	2306.260254	-2.293115697	0.002292256	0.046466621	AC01G059400	HIC1	110847291	110852063	-	2505	-	- && O81916.2 RecName: Full=Uncharacterized calcium-binding protein At1g02270 && PF03372:Endonuclease/Exonuclease/phosphatase family	Exo_endo_phos
AC07G065200	9.503770224	1.860488558	6.045730782	15.03102598	82.58934653	24.69651454	5.803329855	40.77229568	-2.801581353	0.002296668	0.046485725	AC07G065200	HIC7	123158241	123165316	+	2084	-	- && Q69RG7.1 RecName: Full=4-coumarate--CoA ligase-like 7 && PF00501:AMP-binding enzyme	AMP-binding
AC02G031250	118.3651382	176.746413	139.051808	207.7818297	451.1597139	359.710103	144.7211197	339.5505489	-1.229059455	0.002298722	0.046485725	AC02G031250	HIC2	39298250	39299746	+	1016	-	- && F4IC29.1 RecName: Full=Heavy metal-associated isoprenylated plant protein 28; Short=AtHIP28; Flags: Precursor && PF00403:Heavy-metal-associated domain	HMA
AC03G032360	4.319895556	1.860488558	17.12957055	91.95451188	215.7184424	3.221284505	7.769984888	103.6314129	-3.74320036	0.002298956	0.046485725	AC03G032360	HIC3	43960623	43962280	+	939	-	- && Q9M8K5.1 RecName: Full=Heavy metal-associated isoprenylated plant protein 32; Short=AtHIP32; Flags: Precursor && PF00403:Heavy-metal-associated domain	HMA
AC02G036180	549.4907148	578.6119415	544.1157704	343.9452416	394.4565804	342.529919	557.4061422	360.3105803	0.63051313	0.002304292	0.04655477	AC02G036180	HIC2	45467711	45480590	-	2853	-	- && Q6NKP9.1 RecName: Full=AMSH-like ubiquitin thioesterase 2; AltName: Full=Deubiquitinating enzyme AMSH2 && PF01398:JAB1/Mov34/MPN/PAD-1 ubiquitin protease	Mov34
novel.1189	4346.678909	6185.19421	7288.128458	12738.35243	9097.154886	19941.89861	5940.000526	13925.80197	-1.229262125	0.002308641	0.046603775	-	HIC14	8549562	8557819	-	1074	-	- && - && -	-
AC12G002050	91.58178579	114.4200463	219.6615518	49.51396794	19.72282902	57.98312108	141.8877946	42.40663935	1.736022686	0.002315684	0.046606696	AC12G002050	HIC12	2420984	2423138	+	783	-	- && Q7XBH4.2 RecName: Full=Myb-related protein Myb4; AltName: Full=OsMyb4; AltName: Full=Transcription factor RLTR1 && PF00249:Myb-like DNA-binding domain	Myb_DNA-binding
AC08G118530	39.74303912	43.72148111	36.27438469	83.11273189	70.26257839	92.34348913	39.91296831	81.90626647	-1.038072959	0.002315849	0.046606696	AC08G118530	HIC8	188367433	188372804	-	1143	-	- && Q9M086.2 RecName: Full=DDB1- and CUL4-associated factor homolog 1; AltName: Full=Protein DDB1-CUL4 ASSOCIATED FACTOR 1; Short=Protein DCAF1 && -	-
AC06G000700	482.1003441	349.7718489	502.8032767	748.898765	1498.935006	801.0260801	444.8918232	1016.286617	-1.19128448	0.002317219	0.046606696	AC06G000700	HIC6	904092	914385	-	4558	-	- && Q0D9R7.2 RecName: Full=Auxin response factor 19; AltName: Full=OsARF7a && PF06507:Auxin response factor|PF02362:B3 DNA binding domain	Auxin_resp
AC01G062930	10.36774934	18.60488558	1.007621797	108.7538939	154.0846017	12.88513802	9.993418903	91.90787787	-3.196527494	0.002317724	0.046606696	AC01G062930	HIC1	116016084	116019941	-	1922	-	- && - && -	-
AC15G096980	128.7328876	120.001512	142.0746734	77.8076639	61.63384069	70.8682591	130.269691	70.10325457	0.889267999	0.002318406	0.046606696	AC15G096980	HIC15	170178057	170179820	-	690	-	- && - && -	-
AC02G045760	246.2340467	254.8869324	357.705738	682.5854151	414.1794095	1812.509415	286.2755724	969.7580797	-1.760491393	0.00232688	0.046738268	AC02G045760	HIC2	56835490	56847791	+	2180	-	- && Q0JMD4.2 RecName: Full=Probable protein phosphatase 2C 3; Short=OsPP2C03 && PF00481:Protein phosphatase 2C	PP2C
AC10G095890	2822.619756	2713.522561	6338.948725	9992.979743	6544.281205	30540.99839	3958.363681	15692.75311	-1.987152465	0.00234207	0.047004386	AC10G095890	HIC10	157251372	157259604	-	3292	-	- && Q9FKS8.1 RecName: Full=Lysine histidine transporter 1 && PF01490:Transmembrane amino acid transporter protein	Aa_trans
AC04G015310	0	0	0	1.768355998	6.163384069	22.54899153	0	10.16024387	-5.886353995	0.002349211	0.047108688	AC04G015310	HIC4	20767206	20770765	+	2614	-	- && Q9LX07.1 RecName: Full=Annexin D7; AltName: Full=AnnAt7 && -	-
AC09G017540	3080.085532	3302.36719	3856.168617	2404.079979	1744.237692	1711.575833	3412.87378	1953.297835	0.804732528	0.002351874	0.047123075	AC09G017540	HIC9	22598190	22603423	+	1626	-	- && P93092.1 RecName: Full=Acyl carrier protein 1, chloroplastic; Short=ACP 1; Flags: Precursor && PF00550:Phosphopantetheine attachment site	PP-binding
AC12G023820	78.62209912	113.489802	160.2118657	50.39814594	6.163384069	16.10642252	117.4412556	24.22265084	2.261729673	0.002355613	0.047124819	AC12G023820	HIC12	29329457	29333478	+	2310	-	- && C0LGP4.1 RecName: Full=Probable LRR receptor-like serine/threonine-protein kinase At3g47570; Flags: Precursor && PF07714:Protein tyrosine kinase|PF08263:Leucine rich repeat N-terminal domain|PF13855:Leucine rich repeat	Pkinase_Tyr
AC10G012290	9.503770224	2.790732837	127.9679682	3.536711996	2.465353628	0	46.7541571	2.000688541	4.530132649	0.002355852	0.047124819	AC10G012290	HIC10	15181086	15189605	+	2285	-	- && P59326.1 RecName: Full=YTH domain-containing family protein 1; AltName: Full=Dermatomyositis associated with cancer putative autoantigen 1 homolog; Short=DACA-1 homolog && -	-
AC02G143510	3.455916445	5.581465673	3.022865391	13.26266998	7.396060883	99.85981964	4.020082503	40.17285017	-3.319775997	0.002359446	0.047157781	AC02G143510	HIC2	218462606	218465587	+	2135	-	- && Q2QM77.1 RecName: Full=Protein kinase PINOID; Short=OsPID && PF00069:Protein kinase domain	Pkinase
AC11G055320	6.91183289	20.46537413	14.10670516	45.97725594	33.28227397	66.57321309	13.82797073	48.61091434	-1.819710852	0.002363992	0.047209683	AC11G055320	HIC11	100138031	100142837	+	1926	-	- && Q5JMK6.1 RecName: Full=Basic leucine zipper 6; Short=OsbZIP06; Short=bZIP protein 6 && -	-
AC14G038260	34.55916445	17.6746413	14.10670516	6.189245992	1.232676814	1.073761502	22.11350364	2.831894769	2.904957099	0.002377285	0.047436034	AC14G038260	HIC14	54319771	54327203	-	2863	-	- && B3TPQ7.1 RecName: Full=Alpha-terpineol synthase, chloroplastic; Short=Mg17; Flags: Precursor [Magnolia grandiflora] && PF03936:Terpene synthase family, metal binding domain|PF01397:Terpene synthase, N-terminal domain	-
AC03G028460	90.71780668	111.6293135	82.62498736	213.9710757	159.015309	168.5805557	94.9907025	180.5223135	-0.928020777	0.002381962	0.047490246	AC03G028460	HIC3	38642007	38655504	-	4646	-	- && Q9ZVI9.1 RecName: Full=Ethanolamine-phosphate cytidylyltransferase; AltName: Full=CTP:phosphoethanolamine cytidylyltransferase; AltName: Full=Phosphorylethanolamine cytidylyltransferase 1 && -	-
novel.2889	2.591937334	0	0	4.420889994	98.61414511	3.221284505	0.863979111	35.4187732	-5.31217433	0.002386563	0.047529404	-	HIC7	120193652	120198532	+	447	-	- && - && -	-
AC08G119060	320.5362503	283.7245051	294.2255647	190.0982698	126.9657118	85.90092012	299.49544	134.3216339	1.153977317	0.00238785	0.047529404	AC08G119060	HIC8	188947964	188953592	+	3828	-	- && Q0WP01.1 RecName: Full=Protein NRT1/ PTR FAMILY 5.10; Short=AtNPF5.10 && PF00854:POT family	-
AC01G002090	222.9066107	256.747421	185.4024107	401.4168115	702.6257839	364.005149	221.6854808	489.3492481	-1.141068525	0.00238994	0.047531936	AC01G002090	HIC1	3532869	3541647	-	2946	-	- && Q9LD90.1 RecName: Full=H/ACA ribonucleoprotein complex subunit 4; AltName: Full=CBF5 homolog; AltName: Full=Dyskerin; AltName: Full=Nopp-140-associated protein of 57 kDa homolog; Short=AtNAP57; AltName: Full=Nucleolar protein NAP57 homolog && PF01509	-
AC02G048620	4707.822177	5703.327674	4580.648689	397.8800995	1983.376994	1943.508318	4997.26618	1441.58847	1.793738962	0.002397122	0.047635669	AC02G048620	HIC2	60556335	60557705	+	1038	-	- && - && PF14364:Domain of unknown function (DUF4408)|PF05553:Cotton fibre expressed protein	-
AC16G031760	26.78335245	15.81415274	33.2515193	43.32472195	80.1239929	139.5889952	25.28300816	87.67923668	-1.793612341	0.002401533	0.047671655	AC16G031760	HIC16	43150774	43160166	-	7694	-	- && O82485.1 RecName: Full=Oligopeptide transporter 7; Short=AtOPT7 && -	-
AC14G098010	784.493033	765.5910415	2190.569787	3000.900128	2383.996958	11430.19118	1246.88462	5605.029423	-2.168483353	0.002402869	0.047671655	AC14G098010	HIC14	176122997	176128463	+	1818	-	- && Q84MA5.1 RecName: Full=Cationic amino acid transporter 1; AltName: Full=Amino acid transporter 1 && PF13906:C-terminus of AA_permease|PF13520:Amino acid permease	-
AC15G105500	177.9796969	159.0717717	232.7606351	322.7249696	378.4317819	1153.219853	189.9373679	618.1255347	-1.702515398	0.002412935	0.047832193	AC15G105500	HIC15	181106552	181107187	+	516	-	- && - && -	-
AC10G020910	205.6270285	165.5834816	100.7621797	345.7135976	343.9168311	309.2433124	157.3242299	332.9579137	-1.080049612	0.002422796	0.047988394	AC10G020910	HIC10	26483896	26485346	+	732	-	- && Q8RWR1.1 RecName: Full=Lysine-specific demethylase JMJ30; Short=AtJMJ30; AltName: Full=JmjC domain-containing protein 30; AltName: Full=Jumonji domain-containing protein 5; Short=AtJMJD5 && PF13621:Cupin-like domain	-
AC08G107320	7.775812001	2.790732837	3.022865391	30.06205196	19.72282902	17.18018402	4.52980341	22.32168834	-2.290628978	0.002433148	0.04815406	AC08G107320	HIC8	170504107	170507119	-	1511	-	- && Q8BKC5.3 RecName: Full=Importin-5; Short=Imp5; AltName: Full=Importin subunit beta-3; AltName: Full=Karyopherin beta-3; AltName: Full=Ran-binding protein 5; Short=RanBP5 && -	-
AC05G085980	1183.651382	1329.319074	1419.739112	705.5740431	629.8978519	924.5086528	1310.90319	753.3268493	0.798943184	0.002455494	0.048556637	AC05G085980	HIC5	163122921	163123948	+	750	-	- && P42620.1 RecName: Full=Glutathionyl-hydroquinone reductase YqjG; Short=GS-HQR && PF13409:Glutathione S-transferase, N-terminal domain|PF13410:Glutathione S-transferase, C-terminal domain	-
AC01G062090	95.90168135	133.0249319	124.9451028	175.9514218	267.4908686	435.9471696	117.9572387	293.12982	-1.313013505	0.002459986	0.048591927	AC01G062090	HIC1	114851788	114857651	-	2344	-	- && Q8GYY0.2 RecName: Full=Probable aminotransferase ACS12 && PF00155:Aminotransferase class I and II	Aminotran_1_2
AC16G031750	42.33497645	41.86099255	59.44968603	107.8697159	82.58934653	297.4319359	47.88188501	162.6303328	-1.765267296	0.00246129	0.048591927	AC16G031750	HIC16	43148666	43160147	+	7435	-	- && O82485.1 RecName: Full=Oligopeptide transporter 7; Short=AtOPT7 && PF03169:OPT oligopeptide transporter protein	OPT
AC14G105240	25.91937334	33.48879404	20.15243594	51.28232393	112.1735901	63.35192859	26.52020111	75.6026142	-1.504476397	0.002465019	0.048625913	AC14G105240	HIC14	188679850	188681878	+	1340	-	- && Q84VX0.1 RecName: Full=Probable galactinol--sucrose galactosyltransferase 1; AltName: Full=Protein SEED IMBIBITION 1; AltName: Full=Raffinose synthase 1 && PF05691:Raffinose synthase or seed imbibition protein Sip1	-
AC03G020020	730.062349	1793.51097	1129.544035	483.6453654	502.9321401	162.1379867	1217.705784	382.9051641	1.669065074	0.00247682	0.048818941	AC03G020020	HIC3	27028623	27031192	-	2116	-	- && F4I9E1.1 RecName: Full=Protein NUCLEAR FUSION DEFECTIVE 4 && PF06813:Nodulin-like	-
AC13G002220	652.304229	771.1725072	451.4145651	1125.558593	1131.597315	1223.01435	624.9637671	1160.056753	-0.892041834	0.002479834	0.048838611	AC13G002220	HIC13	3255255	3261176	+	1489	-	- && Q9M2S6.1 RecName: Full=E3 ubiquitin-protein ligase SDIR1; AltName: Full=Protein salt- and drought-induced RING finger1 && PF13639:Ring finger domain	-
AC03G015840	49.24680934	133.0249319	244.8520967	31.83040796	1.232676814	25.77027604	142.3746126	19.61112027	2.84964669	0.002486662	0.048933316	AC03G015840	HIC3	21572652	21579669	-	4026	-	- && Q41607.1 RecName: Full=Sucrose synthase 2; AltName: Full=Sucrose-UDP glucosyltransferase 2 && PF00534:Glycosyl transferases group 1|PF00862:Sucrose synthase	Glycos_transf_1
AC16G003460	796.5887406	760.9398201	1622.271093	517.2441293	171.3420771	362.9313875	1059.933218	350.5058647	1.59516462	0.002490563	0.048964077	AC16G003460	HIC16	3724680	3730081	+	1629	-	- && F4KFT7.1 RecName: Full=Probable aminopyrimidine aminohydrolase, mitochondrial; Flags: Precursor && PF03070:TENA/THI-4/PQQC family	-
AC03G020210	11.23172845	2.790732837	9.068596174	53.05067993	35.7476276	19.32770703	7.697019152	36.04200485	-2.228337629	0.002492268	0.048964077	AC03G020210	HIC3	27258887	27268946	+	5897	-	- && Q84TX2.2 RecName: Full=SCAR-like protein 1 && -	-
AC09G005110	139.964616	105.1176035	133.0060772	251.9907297	202.1589975	222.2686308	126.0294322	225.472786	-0.840501865	0.002496543	0.049008313	AC09G005110	HIC9	6222458	6230212	+	1797	-	- && P59910.1 RecName: Full=DnaJ homolog subfamily B member 13; AltName: Full=Testis and spermatogenesis cell-related protein 6; AltName: Full=Testis spermatocyte apoptosis-related gene 6 protein; AltName: Full=Testis spermatogenesis apoptosis-related gen	DnaJ_C
AC11G056840	15.551624	6.511709952	14.10670516	89.30197789	204.6243511	6.442569009	12.0566797	100.122966	-3.052265745	0.002512124	0.049274243	AC11G056840	HIC11	101735252	101743607	+	5102	-	- && Q9SJM3.1 RecName: Full=Serine/threonine-protein kinase KIPK2 && PF00069:Protein kinase domain	Pkinase
AC02G032430	37.15110178	32.55854976	33.2515193	53.93485793	159.015309	89.12220463	34.32039028	100.6907905	-1.547456549	0.002523589	0.049459085	AC02G032430	HIC2	40973823	40976572	+	909	-	- && Q8S985.1 RecName: Full=Auxin response factor 15; AltName: Full=ETTIN-like protein 1; AltName: Full=OsETTIN1 && PF02362:B3 DNA binding domain	B3
AC14G011990	1332.25579	1613.04358	1493.295503	636.6081592	135.5944495	577.6836878	1479.531624	449.9620988	1.716386263	0.002527123	0.049488303	AC14G011990	HIC14	15275108	15275602	+	465	-	- && - && PF14009:Domain of unknown function (DUF4228)	-
[truncated: 2 more rows]
